# Supplementary material for: Evidence for trans-generational immune priming against Vibrio splendidus in the oyster Crassostrea gigas
Source: Front Immunol. 2025 May 19;16:1536562. doi: 10.3389/fimmu.2025.1536562 (PMC12128116; doi:10.3389/fimmu.2025.1536562)
Supplement: Supplementary file 1 [file DataSheet1.xlsx]

## Sheet: Sheet1
test_id	gene_id	gene	locus	sample_1	sample_2	status	value_1	value_2	log2(fold_change)	test_stat	p_value	q_value	significant
CGI_10000001	CGI_10000001	-	C16582:34-385	N	N1	OK	23.7937	41.8267	0.813847	0.417893	0.516	0.81947	no
CGI_10000002	CGI_10000002	-	C17212:30-363	N	N1	OK	5.47925	2.03664	-1.42778	-0.652946	0.41235	0.765947	no
CGI_10000003	CGI_10000003	-	C17316:29-257	N	N1	NOTEST	1.37815	0.303595	-2.18251	0	1	1	no
CGI_10000004	CGI_10000004	-	C17476:33-257	N	N1	NOTEST	5.76237	1.23892	-2.21757	0	1	1	no
CGI_10000005	CGI_10000005	-	C17998:195-387	N	N1	NOTEST	1.6999	0	-inf	0	1	1	no
CGI_10000009	CGI_10000009	-	C18346:173-551	N	N1	OK	448.088	176.396	-1.34497	-1.65392	0.03	0.331282	no
CGI_10000010	CGI_10000010	-	C18428:285-546	N	N1	OK	2818.63	6657.58	1.24	1.86377	0.0032	0.107427	no
CGI_10000011	CGI_10000011	-	C18964:202-658	N	N1	NOTEST	0	0	0	0	1	1	no
CGI_10000012	CGI_10000012	-	C18980:29-674	N	N1	NOTEST	0	0	0	0	1	1	no
CGI_10000013	CGI_10000013	-	C19100:159-681	N	N1	OK	79.1245	26.0417	-1.6033	-1.60568	0.0767	0.491369	no
CGI_10000014	CGI_10000014	-	C19356:354-597	N	N1	OK	1620.76	555.816	-1.54399	-1.69891	0.0048	0.135555	no
CGI_10000015	CGI_10000015	-	C19392:45-610	N	N1	OK	31.6249	17.0809	-0.888681	-0.531713	0.57505	0.847883	no
CGI_10000016	CGI_10000016	-	C19510:450-702	N	N1	OK	10.8049	0.973053	-3.47303	-0.898277	0.14005	0.614406	no
CGI_10000017	CGI_10000017	-	C19532:154-601	N	N1	OK	8.11863	2.95725	-1.45698	-0.682159	0.4527	0.78834	no
CGI_10000018	CGI_10000018	-	C19570:207-411	N	N1	OK	7.47354	6.82446	-0.131078	-0.0456878	0.53905	0.829847	no
CGI_10000019	CGI_10000019	-	C19626:346-814	N	N1	OK	5.52555	0.946756	-2.54505	-1.04146	0.177	0.667886	no
CGI_10000021	CGI_10000021	-	C19672:131-464	N	N1	NOTEST	1.62612	0	-inf	0	1	1	no
CGI_10000024	CGI_10000024	-	C20188:436-967	N	N1	NOTEST	0.486357	0.045443	-3.41988	0	1	1	no
CGI_10000025	CGI_10000025	-	C20262:221-1005	N	N1	NOTEST	0	0.135308	inf	0	1	1	no
CGI_10000026	CGI_10000026	-	C20282:329-980	N	N1	OK	14.7004	4.96839	-1.565	-0.916319	0.21205	0.709826	no
CGI_10000027	CGI_10000027	-	scaffold1224:106-775	N	N1	NOTEST	0	0	0	0	1	1	no
CGI_10000028	CGI_10000028	-	C20334:272-1027	N	N1	OK	6.82894	3.34789	-1.02841	-0.533474	0.52255	0.82243	no
CGI_10000029	CGI_10000029	-	C20412:72-776	N	N1	NOTEST	5.77628	0.679154	-3.08833	0	1	1	no
CGI_10000030	CGI_10000030	-	C20462:2-871	N	N1	OK	18.6695	7.28729	-1.35723	-0.816214	0.44535	0.784687	no
CGI_10000031	CGI_10000031	-	C20476:146-996	N	N1	OK	25.8544	5.53171	-2.22461	-1.22064	0.3185	0.719492	no
CGI_10000032	CGI_10000032	-	C20480:366-1037	N	N1	OK	19.0377	6.93949	-1.45596	-0.986477	0.30625	0.715909	no
CGI_10000033	CGI_10000033	-	C20524:5-1100	N	N1	OK	980.302	3489.86	1.83187	2.61699	5e-05	0.00585174	yes
CGI_10000034	CGI_10000034	-	C20578:698-950	N	N1	NOTEST	2.05941	1.61997	-0.346265	0	1	1	no
CGI_10000035	CGI_10000035	-	C20582:74-980	N	N1	OK	7.37815	9.37227	0.345139	0.207867	0.7259	0.909502	no
CGI_10000036	CGI_10000036	-	C20754:872-1161	N	N1	NOTEST	3.03363	3.4262	0.175563	0	1	1	no
CGI_10000037	CGI_10000037	-	C20756:413-1142	N	N1	NOTEST	0	0	0	0	1	1	no
CGI_10000038	CGI_10000038	-	C20884:79-971	N	N1	OK	1851.74	266.185	-2.79838	-3.44905	5e-05	0.00585174	yes
CGI_10000039	CGI_10000039	-	C20916:573-1222	N	N1	NOTEST	0	0	0	0	1	1	no
CGI_10000040	CGI_10000040	-	C20946:876-1192	N	N1	NOTEST	0	0	0	0	1	1	no
CGI_10000041	CGI_10000041	-	C21038:73-929	N	N1	OK	115.441	39.5057	-1.54702	-0.926856	0.4142	0.767008	no
CGI_10000042	CGI_10000042	-	C21046:569-812	N	N1	OK	33617.2	15898	-1.08035	-1.7119	0.00805	0.179614	no
CGI_10000043	CGI_10000043	-	C21064:25-1087	N	N1	NOTEST	3.49532	0.560817	-2.63982	0	1	1	no
CGI_10000044	CGI_10000044	-	C21102:9-483	N	N1	OK	4.61575	40.737	3.1417	1.63381	0.03905	0.372247	no
CGI_10000045	CGI_10000045	-	C21178:455-1256	N	N1	OK	102.795	114.719	0.158331	0.145824	0.8274	0.944865	no
CGI_10000046	CGI_10000046	-	C21238:40-1260	N	N1	NOTEST	0.861926	1.34684	0.64394	0	1	1	no
CGI_10000047	CGI_10000047	-	C21254:669-1107	N	N1	NOTEST	0	0	0	0	1	1	no
CGI_10000048	CGI_10000048	-	C21260:499-1175	N	N1	NOTEST	3.62757	2.22999	-0.701967	0	1	1	no
CGI_10000049	CGI_10000049	-	C21282:283-686	N	N1	NOTEST	3.73974	2.39893	-0.64055	0	1	1	no
CGI_10000050	CGI_10000050	-	C21500:2-1134	N	N1	OK	100.34	107.618	0.101031	0.108841	0.8444	0.95049	no
CGI_10000051	CGI_10000051	-	C21550:566-1460	N	N1	OK	6.25127	1.79727	-1.79834	-0.730626	0.30695	0.716093	no
CGI_10000052	CGI_10000052	-	C21554:22-1038	N	N1	OK	185.792	58.1838	-1.675	-2.30867	0.01295	0.226265	no
CGI_10000053	CGI_10000053	-	C21572:322-1183	N	N1	NOTEST	0.0962155	0	-inf	0	1	1	no
CGI_10000054	CGI_10000054	-	C21582:260-1463	N	N1	NOTEST	0	0	0	0	1	1	no
CGI_10000055	CGI_10000055	-	C21590:446-1009	N	N1	OK	2517.67	1149.26	-1.13138	-1.61041	0.00285	0.100453	no
CGI_10000056	CGI_10000056	-	C21616:299-578	N	N1	OK	19.7668	5.43573	-1.86254	-1.02088	0.3725	0.743263	no
CGI_10000057	CGI_10000057	-	C21654:350-1109	N	N1	OK	20.968	5.7859	-1.85758	-1.46183	0.31375	0.717919	no
CGI_10000058	CGI_10000058	-	C21650:734-1484	N	N1	NOTEST	3.91024	0.376546	-3.37636	0	1	1	no
CGI_10000059	CGI_10000059	-	C21728:569-1423	N	N1	OK	11.5968	2.36134	-2.29605	-1.04703	0.26585	0.71281	no
CGI_10000060	CGI_10000060	-	C21764:31-1484	N	N1	OK	32.1676	19.3737	-0.731508	-0.715397	0.20095	0.697868	no
CGI_10000061	CGI_10000061	-	C21792:975-1407	N	N1	OK	4.49081	1.16313	-1.94896	-0.596925	0.3198	0.719861	no
CGI_10000062	CGI_10000062	-	C21834:397-1097	N	N1	NOTEST	0	0	0	0	1	1	no
CGI_10000063	CGI_10000063	-	C21862:49-1286	N	N1	NOTEST	3.73575	3.06231	-0.286778	0	1	1	no
CGI_10000064	CGI_10000064	-	C21870:16-1502	N	N1	NOTEST	0	0	0	0	1	1	no
CGI_10000066	CGI_10000066	-	C21994:24-1536	N	N1	OK	71.2503	632.132	3.14926	2.60549	0.0007	0.0405588	yes
CGI_10000067	CGI_10000067	-	C22000:3-1360	N	N1	OK	165.456	178.637	0.110585	0.111173	0.85345	0.953407	no
CGI_10000068	CGI_10000068	-	C22036:947-1190	N	N1	OK	1349.97	403.334	-1.74288	-1.79577	0.00885	0.187942	no
CGI_10000069	CGI_10000069	-	C22046:97-1281	N	N1	NOTEST	0	0.162798	inf	0	1	1	no
CGI_10000070	CGI_10000070	-	C22096:70-1703	N	N1	OK	12.3601	1.81037	-2.77134	-1.0346	0.2734	0.71281	no
CGI_10000071	CGI_10000071	-	C22136:5-1309	N	N1	OK	36.5287	11.4423	-1.67465	-1.0097	0.3971	0.756798	no
CGI_10000072	CGI_10000072	-	C22142:329-1695	N	N1	OK	36.1057	30.7472	-0.231769	-0.229736	0.7005	0.899889	no
CGI_10000073	CGI_10000073	-	C22194:135-1721	N	N1	OK	12.237	29.4786	1.26842	1.01544	0.13595	0.608004	no
CGI_10000074	CGI_10000074	-	C22220:1035-1656	N	N1	OK	6.88898	2.38699	-1.5291	-0.709008	0.445	0.784521	no
CGI_10000075	CGI_10000075	-	C22248:384-654	N	N1	OK	1048.55	633.22	-0.727614	-0.910709	0.14935	0.629259	no
CGI_10000076	CGI_10000076	-	C22274:323-1076	N	N1	OK	9.18128	3.83501	-1.25946	-0.919016	0.38805	0.751958	no
CGI_10000077	CGI_10000077	-	C22290:824-1649	N	N1	OK	445.709	1413.14	1.66473	2.14075	0.00045	0.0298356	yes
CGI_10000078	CGI_10000078	-	C22344:14-1304	N	N1	OK	49.3838	99.479	1.01035	0.763128	0.2073	0.70526	no
CGI_10000079	CGI_10000079	-	C22346:494-755	N	N1	OK	2764.59	6223.15	1.17058	1.77569	0.00445	0.129593	no
CGI_10000080	CGI_10000080	-	C22388:1361-1775	N	N1	OK	5.74361	54.4955	3.24611	1.54489	0.07895	0.497493	no
CGI_10000081	CGI_10000081	-	C22430:262-553	N	N1	NOTEST	1.42669	0.223505	-2.67429	0	1	1	no
CGI_10000082	CGI_10000082	-	C22456:21-607	N	N1	OK	38.6519	13.0755	-1.56367	-0.953587	0.43595	0.779655	no
CGI_10000083	CGI_10000083	-	C22492:227-1476	N	N1	OK	25.5098	5.71226	-2.15892	-1.29541	0.29	0.71281	no
CGI_10000084	CGI_10000084	-	C22624:1087-1891	N	N1	OK	19.5255	8.60275	-1.18249	-0.77994	0.40035	0.758651	no
CGI_10000085	CGI_10000085	-	C22638:37-1762	N	N1	OK	1084.95	6060.84	2.48189	2.83168	5e-05	0.00585174	yes
CGI_10000086	CGI_10000086	-	C22682:525-1390	N	N1	OK	32.3399	5.06471	-2.67476	-1.74404	0.2608	0.71281	no
CGI_10000087	CGI_10000087	-	C22712:172-1843	N	N1	NOTEST	1.705	0.693286	-1.29825	0	1	1	no
CGI_10000088	CGI_10000088	-	C22798:432-1785	N	N1	NOTEST	0	0.108012	inf	0	1	1	no
CGI_10000090	CGI_10000090	-	scaffold1238:777-1968	N	N1	OK	10.1038	0.809332	-3.64202	-1.22312	0.1583	0.642428	no
CGI_10000091	CGI_10000091	-	C22870:347-1496	N	N1	OK	7.54932	1.4816	-2.34919	-1.15099	0.28035	0.71281	no
CGI_10000092	CGI_10000092	-	C22892:125-785	N	N1	OK	45.0253	12.1901	-1.88503	-1.3625	0.0388	0.371351	no
CGI_10000093	CGI_10000093	-	C22940:7-1533	N	N1	OK	45.9974	5.98188	-2.94288	-1.55055	0.00655	0.161639	no
CGI_10000094	CGI_10000094	-	C22948:179-1880	N	N1	NOTEST	0.970075	0.955193	-0.0223041	0	1	1	no
CGI_10000095	CGI_10000095	-	C22968:35-1677	N	N1	OK	59.2871	27.8878	-1.08809	-0.870327	0.33805	0.726409	no
CGI_10000096	CGI_10000096	-	C22972:492-1741	N	N1	OK	364.113	327.902	-0.15112	-0.198764	0.7269	0.909841	no
CGI_10000097	CGI_10000097	-	C23000:78-1658	N	N1	OK	36.5487	24.4598	-0.579406	-0.471417	0.531	0.826086	no
CGI_10000098	CGI_10000098	-	C23036:952-1982	N	N1	OK	21.1216	29.4182	0.47799	0.313787	0.61525	0.865259	no
CGI_10000100	CGI_10000100	-	C23048:669-1143	N	N1	NOTEST	1.45821	0	-inf	0	1	1	no
CGI_10000101	CGI_10000101	-	C23096:92-1954	N	N1	OK	11.1421	46.4832	2.06068	1.16812	0.0655	0.461656	no
CGI_10000102	CGI_10000102	-	C23154:35-1657	N	N1	OK	11.0979	47.7194	2.10429	1.76129	0.01195	0.217419	no
CGI_10000103	CGI_10000103	-	C23172:294-528	N	N1	OK	62710.9	20204.2	-1.63406	-2.09149	0.0005	0.0322228	yes
CGI_10000104	CGI_10000104	-	C23172:1274-1535	N	N1	NOTEST	0	0	0	0	1	1	no
CGI_10000105	CGI_10000105	-	C23172:1544-1775	N	N1	NOTEST	0	0	0	0	1	1	no
CGI_10000106	CGI_10000106	-	C23180:153-1429	N	N1	OK	12.0811	1.03064	-3.55113	-1.17395	0.2293	0.71281	no
CGI_10000107	CGI_10000107	-	C23192:424-1865	N	N1	NOTEST	2.67421	0.943493	-1.50303	0	1	1	no
CGI_10000109	CGI_10000109	-	scaffold23358:1950-2142	N	N1	OK	906.307	546.136	-0.730739	-0.950943	0.3055	0.71576	no
CGI_10000110	CGI_10000110	-	C23272:75-972	N	N1	NOTEST	2.99061	1.23673	-1.27391	0	1	1	no
CGI_10000111	CGI_10000111	-	C23272:1275-1488	N	N1	NOTEST	3.49851	1.95961	-0.836177	0	1	1	no
CGI_10000112	CGI_10000112	-	C23274:639-2141	N	N1	OK	10.0234	29.3988	1.55239	0.869422	0.21145	0.709308	no
CGI_10000113	CGI_10000113	-	C23298:361-2187	N	N1	OK	82.8065	32.8199	-1.33517	-1.29816	0.06795	0.468984	no
CGI_10000115	CGI_10000115	-	C23318:983-2021	N	N1	NOTEST	0	0	0	0	1	1	no
CGI_10000116	CGI_10000116	-	C23316:643-1111	N	N1	NOTEST	0	0.0679419	inf	0	1	1	no
CGI_10000117	CGI_10000117	-	scaffold1223:806-2122	N	N1	NOTEST	1.17753	0.13325	-3.14356	0	1	1	no
CGI_10000118	CGI_10000118	-	C23366:93-761	N	N1	OK	553.878	795.473	0.522243	0.459556	0.45435	0.789014	no
CGI_10000119	CGI_10000119	-	C23366:981-1658	N	N1	OK	6.07835	2.02038	-1.58905	-0.796002	0.3696	0.741795	no
CGI_10000120	CGI_10000120	-	C23372:700-1783	N	N1	OK	6.31054	7.03145	0.15606	0.0947839	0.89145	0.965358	no
CGI_10000121	CGI_10000121	-	C23390:368-1622	N	N1	OK	26.3984	6.88612	-1.93869	-1.14884	0.3503	0.732926	no
CGI_10000122	CGI_10000122	-	C23422:296-1155	N	N1	OK	14.2462	18.1486	0.349286	0.184705	0.7667	0.923942	no
CGI_10000123	CGI_10000123	-	C23424:322-1476	N	N1	OK	19.6277	1.78207	-3.46127	-1.15658	0.27275	0.71281	no
CGI_10000124	CGI_10000124	-	C23426:305-2243	N	N1	OK	54.7154	15.47	-1.82247	-1.58591	0.04655	0.400488	no
CGI_10000125	CGI_10000125	-	C23432:372-1948	N	N1	OK	43.2465	42.0229	-0.0414077	-0.037566	0.94145	0.980227	no
CGI_10000126	CGI_10000126	-	C23442:1193-2195	N	N1	OK	17.5582	3.49516	-2.32872	-1.16416	0.30295	0.715076	no
CGI_10000127	CGI_10000127	-	C23446:62-287	N	N1	NOTEST	0	0	0	0	1	1	no
CGI_10000128	CGI_10000128	-	scaffold318:538-1882	N	N1	NOTEST	0	0	0	0	1	1	no
CGI_10000129	CGI_10000129	-	C23470:583-1507	N	N1	OK	8.77175	3.2642	-1.42613	-0.689211	0.45945	0.791615	no
CGI_10000130	CGI_10000130	-	C23472:98-1728	N	N1	OK	38.1814	14.9095	-1.35664	-1.00188	0.13485	0.606014	no
CGI_10000131	CGI_10000131	-	C23494:112-2225	N	N1	OK	9.28788	1.78962	-2.3757	-1.33531	0.28215	0.71281	no
CGI_10000132	CGI_10000132	-	C23498:81-2153	N	N1	OK	77.4117	14.1371	-2.45307	-1.4973	0.0287	0.324765	no
CGI_10000133	CGI_10000133	-	C23512:744-942	N	N1	NOTEST	0	0	0	0	1	1	no
CGI_10000134	CGI_10000134	-	C23564:15-2270	N	N1	NOTEST	0	0	0	0	1	1	no
CGI_10000135	CGI_10000135	-	C23566:419-2232	N	N1	OK	48.3579	13.3855	-1.85308	-1.39599	0.30855	0.71632	no
CGI_10000136	CGI_10000136	-	C23580:343-1388	N	N1	OK	53.017	14.2426	-1.89625	-0.994223	0.22105	0.71281	no
CGI_10000137	CGI_10000137	-	C23582:36-1356	N	N1	OK	11.2159	2.96435	-1.91976	-0.924313	0.35885	0.737077	no
CGI_10000138	CGI_10000138	-	C23586:22-1564	N	N1	NOTEST	2.06552	1.9002	-0.120354	0	1	1	no
CGI_10000139	CGI_10000139	-	C23592:143-2045	N	N1	OK	69.6138	15.8654	-2.13349	-1.63861	0.28465	0.71281	no
CGI_10000140	CGI_10000140	-	C23608:53-449	N	N1	NOTEST	0	0	0	0	1	1	no
CGI_10000141	CGI_10000141	-	C23630:6-1968	N	N1	NOTEST	0	0	0	0	1	1	no
CGI_10000142	CGI_10000142	-	C23638:1692-1953	N	N1	NOTEST	0	0	0	0	1	1	no
CGI_10000143	CGI_10000143	-	C23638:1962-2193	N	N1	OK	31.5824	4.21939	-2.90402	-1.66476	0.1109	0.564786	no
CGI_10000144	CGI_10000144	-	C23642:68-1953	N	N1	NOTEST	0.913303	0.1314	-2.79713	0	1	1	no
CGI_10000145	CGI_10000145	-	C23676:33-2210	N	N1	OK	29.5315	13.6858	-1.10958	-0.830185	0.23395	0.71281	no
CGI_10000146	CGI_10000146	-	C23686:1159-1636	N	N1	NOTEST	0	0	0	0	1	1	no
CGI_10000147	CGI_10000147	-	C23702:21-1781	N	N1	OK	295.48	586.2	0.988332	1.29161	0.0227	0.293154	no
CGI_10000148	CGI_10000148	-	C23732:1938-2391	N	N1	OK	6.55784	0.227772	-4.84756	-0.772438	0.1254	0.590282	no
CGI_10000149	CGI_10000149	-	C23734:511-712	N	N1	OK	38.7197	10.0338	-1.9482	-1.13245	0.32505	0.721545	no
CGI_10000150	CGI_10000150	-	C23760:226-457	N	N1	OK	1953.38	2413.88	0.305381	0.413331	0.49615	0.809484	no
CGI_10000151	CGI_10000151	-	C23760:466-727	N	N1	OK	2852.82	8771.8	1.62048	2.44239	0.00015	0.0132617	yes
CGI_10000152	CGI_10000152	-	C23760:1410-2058	N	N1	OK	36237.1	14735	-1.29822	-1.54295	0.00935	0.19329	no
CGI_10000153	CGI_10000153	-	C23776:320-2310	N	N1	NOTEST	0	0	0	0	1	1	no
CGI_10000154	CGI_10000154	-	C23818:455-641	N	N1	OK	6719.14	8754.36	0.381725	0.522172	0.3536	0.734549	no
CGI_10000155	CGI_10000155	-	C23818:1922-2162	N	N1	OK	14493	68710.1	2.24516	2.81753	0.0001	0.00970376	yes
CGI_10000156	CGI_10000156	-	C23828:438-2103	N	N1	NOTEST	1.55819	0.215748	-2.85246	0	1	1	no
CGI_10000157	CGI_10000157	-	scaffold235:50-1763	N	N1	OK	13.8234	2.08487	-2.72908	-1.34521	0.2768	0.71281	no
CGI_10000158	CGI_10000158	-	C23852:838-1618	N	N1	NOTEST	0	0	0	0	1	1	no
CGI_10000159	CGI_10000159	-	C23852:1620-2244	N	N1	NOTEST	0	0	0	0	1	1	no
CGI_10000162	CGI_10000162	-	C23888:1102-2107	N	N1	NOTEST	0	0	0	0	1	1	no
CGI_10000163	CGI_10000163	-	C23900:2-1904	N	N1	OK	5.26432	3.02751	-0.798115	-0.421919	0.62245	0.868247	no
CGI_10000164	CGI_10000164	-	C23922:388-583	N	N1	NOTEST	0	0	0	0	1	1	no
CGI_10000165	CGI_10000165	-	scaffold1370:641-1238	N	N1	OK	9.32165	3.78255	-1.30122	-0.689659	0.48935	0.806133	no
CGI_10000166	CGI_10000166	-	scaffold1370:1242-2469	N	N1	OK	7.09191	0.60885	-3.54201	-1.02189	0.2272	0.71281	no
CGI_10000167	CGI_10000167	-	scaffold24238:425-1867	N	N1	NOTEST	0	0	0	0	1	1	no
CGI_10000168	CGI_10000168	-	C24020:1442-1823	N	N1	OK	11.8727	55.7338	2.23091	1.34578	0.09565	0.534937	no
CGI_10000169	CGI_10000169	-	C24022:221-401	N	N1	NOTEST	0	0.497465	inf	0	1	1	no
CGI_10000170	CGI_10000170	-	C24030:1031-1635	N	N1	OK	53.667	1043.21	4.28085	2.38322	0.0033	0.109586	no
CGI_10000171	CGI_10000171	-	C24030:1793-2168	N	N1	OK	26.2399	35.503	0.436179	0.298185	0.64915	0.879021	no
CGI_10000172	CGI_10000172	-	C24068:728-1125	N	N1	OK	13.4589	6.01041	-1.16302	-0.613693	0.51865	0.820474	no
CGI_10000173	CGI_10000173	-	C24068:1381-1795	N	N1	NOTEST	4.17438	2.90393	-0.523554	0	1	1	no
CGI_10000174	CGI_10000174	-	C24112:18-2498	N	N1	OK	416.241	884.901	1.0881	1.04461	0.15325	0.635192	no
CGI_10000175	CGI_10000175	-	C24114:854-2168	N	N1	OK	31.9482	5.34168	-2.58037	-1.78043	0.27005	0.71281	no
CGI_10000176	CGI_10000176	-	C24116:138-2475	N	N1	NOTEST	0.597474	0	-inf	0	1	1	no
CGI_10000178	CGI_10000178	-	C24128:2100-2328	N	N1	NOTEST	0	0	0	0	1	1	no
CGI_10000180	CGI_10000180	-	C24158:1548-2413	N	N1	OK	19.424	22.8571	0.234797	0.180865	0.76235	0.922283	no
CGI_10000181	CGI_10000181	-	C24184:1845-2611	N	N1	OK	14.6436	4.44315	-1.72062	-1.00859	0.37125	0.742463	no
CGI_10000183	CGI_10000183	-	C24232:588-2415	N	N1	NOTEST	0.582535	0.0460238	-3.66189	0	1	1	no
CGI_10000184	CGI_10000184	-	C24244:485-920	N	N1	NOTEST	0.293956	0	-inf	0	1	1	no
CGI_10000185	CGI_10000185	-	C24244:1137-1728	N	N1	NOTEST	0.0281778	0.077641	1.46226	0	1	1	no
CGI_10000186	CGI_10000186	-	C24254:194-395	N	N1	OK	75.1133	10143.3	7.07724	4.74875	0.003	0.1033	no
CGI_10000187	CGI_10000187	-	C24270:887-2093	N	N1	NOTEST	1.63319	0.372933	-2.1307	0	1	1	no
CGI_10000188	CGI_10000188	-	C24292:1487-2144	N	N1	NOTEST	0.0987205	0.045445	-1.11923	0	1	1	no
CGI_10000189	CGI_10000189	-	C24316:878-1202	N	N1	OK	35.2225	60.491	0.780222	0.463809	0.52815	0.824858	no
CGI_10000190	CGI_10000190	-	C24320:638-2117	N	N1	NOTEST	0.405798	0.166254	-1.28737	0	1	1	no
CGI_10000191	CGI_10000191	-	C24342:54-1954	N	N1	OK	5.88239	4.49229	-0.388953	-0.199201	0.77225	0.925643	no
CGI_10000192	CGI_10000192	-	scaffold24702:251-2630	N	N1	OK	12.2909	5.25482	-1.22588	-0.665617	0.49265	0.80763	no
CGI_10000194	CGI_10000194	-	C24400:36-2670	N	N1	OK	175.733	318.812	0.859318	1.23854	0.0333	0.347387	no
CGI_10000195	CGI_10000195	-	C24420:379-1819	N	N1	OK	58.4141	24.735	-1.23976	-0.799494	0.4948	0.80882	no
CGI_10000196	CGI_10000196	-	C24428:1393-2614	N	N1	NOTEST	0.0882479	0.0369082	-1.25762	0	1	1	no
CGI_10000197	CGI_10000197	-	scaffold24554:1381-1639	N	N1	NOTEST	0.667548	0.210578	-1.66452	0	1	1	no
CGI_10000198	CGI_10000198	-	C24556:50-1955	N	N1	NOTEST	1.10543	2.23976	1.01873	0	1	1	no
CGI_10000199	CGI_10000199	-	C24590:205-2810	N	N1	OK	16.3166	15.3255	-0.0904005	-0.0710647	0.89385	0.966016	no
CGI_10000200	CGI_10000200	-	C24604:770-2674	N	N1	NOTEST	0.229927	0	-inf	0	1	1	no
CGI_10000201	CGI_10000201	-	C24608:370-998	N	N1	NOTEST	1.32502	0.235793	-2.49042	0	1	1	no
CGI_10000202	CGI_10000202	-	C24682:256-1700	N	N1	NOTEST	0	0	0	0	1	1	no
CGI_10000203	CGI_10000203	-	C24718:82-313	N	N1	NOTEST	0	0	0	0	1	1	no
CGI_10000204	CGI_10000204	-	C24718:646-886	N	N1	OK	2466.13	11960.1	2.27791	3.42699	5e-05	0.00585174	yes
CGI_10000205	CGI_10000205	-	C24718:2165-2351	N	N1	OK	2118.03	1244.59	-0.767059	-0.835355	0.1767	0.667408	no
CGI_10000206	CGI_10000206	-	C24724:216-2266	N	N1	NOTEST	0.839072	0.290364	-1.53093	0	1	1	no
CGI_10000207	CGI_10000207	-	scaffold24784:1416-1602	N	N1	OK	2192.55	3078.87	0.489792	0.619104	0.28845	0.71281	no
CGI_10000208	CGI_10000208	-	scaffold24784:1891-2559	N	N1	OK	188.686	216.769	0.20017	0.176067	0.83675	0.947787	no
CGI_10000209	CGI_10000209	-	C24734:125-2237	N	N1	OK	35.952	71.2356	0.986526	0.776791	0.21945	0.71281	no
CGI_10000210	CGI_10000210	-	C24748:455-2857	N	N1	NOTEST	1.82831	0.487853	-1.906	0	1	1	no
CGI_10000211	CGI_10000211	-	C24750:797-2691	N	N1	NOTEST	0	0	0	0	1	1	no
CGI_10000212	CGI_10000212	-	C24762:750-2570	N	N1	NOTEST	0	0	0	0	1	1	no
CGI_10000213	CGI_10000213	-	C24818:831-1612	N	N1	NOTEST	0	0	0	0	1	1	no
CGI_10000214	CGI_10000214	-	C24820:213-1652	N	N1	NOTEST	0	0	0	0	1	1	no
CGI_10000215	CGI_10000215	-	C24868:302-1511	N	N1	OK	5.55196	0.658142	-3.07652	-0.97911	0.23035	0.71281	no
CGI_10000216	CGI_10000216	-	C24914:1433-2585	N	N1	NOTEST	0.0688099	0.0236805	-1.53892	0	1	1	no
CGI_10000217	CGI_10000217	-	C24934:394-2509	N	N1	OK	45.3971	37.5282	-0.274627	-0.185148	0.79155	0.932676	no
CGI_10000218	CGI_10000218	-	scaffold1421:1733-2705	N	N1	OK	9.91508	2.88264	-1.78223	-0.95446	0.3762	0.745213	no
CGI_10000219	CGI_10000219	-	C24962:97-2520	N	N1	OK	16.7844	5.45311	-1.62197	-0.75864	0.3404	0.727687	no
CGI_10000220	CGI_10000220	-	C24966:2019-2986	N	N1	OK	20.3266	37.5791	0.886563	0.499128	0.4816	0.802662	no
CGI_10000222	CGI_10000222	-	C25002:1230-2703	N	N1	NOTEST	0	0	0	0	1	1	no
CGI_10000223	CGI_10000223	-	scaffold811:1511-2169	N	N1	OK	13.5511	3.93418	-1.78428	-0.921094	0.3813	0.748325	no
CGI_10000224	CGI_10000224	-	C25014:1841-2405	N	N1	OK	15.1556	6.55061	-1.21015	-0.583927	0.49255	0.807611	no
CGI_10000225	CGI_10000225	-	scaffold25200:1568-2829	N	N1	NOTEST	0.163147	0.42474	1.38041	0	1	1	no
CGI_10000226	CGI_10000226	-	C25064:177-2522	N	N1	NOTEST	3.33347	2.14884	-0.633465	0	1	1	no
CGI_10000227	CGI_10000227	-	scaffold24028:2484-3006	N	N1	NOTEST	0	2.11568	inf	0	1	1	no
CGI_10000228	CGI_10000228	-	C25096:1652-2816	N	N1	OK	14.9555	4.5639	-1.71233	-0.846655	0.3931	0.754702	no
CGI_10000229	CGI_10000229	-	C25108:171-1821	N	N1	OK	10.7896	0.88972	-3.60015	-1.67797	0.25755	0.71281	no
CGI_10000231	CGI_10000231	-	C25124:2-467	N	N1	OK	25.6346	11.7308	-1.12779	-0.838179	0.3234	0.720978	no
CGI_10000232	CGI_10000232	-	C25140:779-2963	N	N1	NOTEST	0	0	0	0	1	1	no
CGI_10000235	CGI_10000235	-	C25228:783-2757	N	N1	OK	15.6081	6.90267	-1.17707	-0.618592	0.50525	0.814048	no
CGI_10000236	CGI_10000236	-	C25290:645-1332	N	N1	NOTEST	2.74428	0.686276	-1.99957	0	1	1	no
CGI_10000237	CGI_10000237	-	scaffold1331:1636-3196	N	N1	OK	221.297	203.037	-0.12424	-0.167286	0.77605	0.927349	no
CGI_10000238	CGI_10000238	-	C25310:51-282	N	N1	NOTEST	0	0	0	0	1	1	no
CGI_10000239	CGI_10000239	-	C25310:2133-2319	N	N1	OK	2082.29	666.846	-1.64274	-2.35433	0.0342	0.351309	no
CGI_10000240	CGI_10000240	-	C25314:2166-2544	N	N1	OK	10.1154	1.54099	-2.71462	-1.13836	0.2566	0.71281	no
CGI_10000241	CGI_10000241	-	C25384:1591-3165	N	N1	OK	0	23.8869	inf	-nan	0.0001	0.00970376	yes
CGI_10000242	CGI_10000242	-	C25420:636-3107	N	N1	OK	27.3099	10.2224	-1.41769	-1.10834	0.10915	0.561899	no
CGI_10000243	CGI_10000243	-	C25496:1852-2074	N	N1	NOTEST	0	0	0	0	1	1	no
CGI_10000244	CGI_10000244	-	C25504:2036-3217	N	N1	OK	7.64907	0.45135	-4.08297	-1.02969	0.248	0.71281	no
CGI_10000245	CGI_10000245	-	C25544:3145-3304	N	N1	OK	155.444	36.5896	-2.08689	-1.56026	0.3173	0.719065	no
CGI_10000246	CGI_10000246	-	C25546:1424-3329	N	N1	OK	4.65907	1.5084	-1.62702	-0.788704	0.3894	0.752797	no
CGI_10000247	CGI_10000247	-	scaffold548:2132-3257	N	N1	OK	9.74938	0.969919	-3.32937	-1.27176	0.2587	0.71281	no
CGI_10000248	CGI_10000248	-	C25564:1712-2921	N	N1	NOTEST	2.95852	0.391416	-2.9181	0	1	1	no
CGI_10000249	CGI_10000249	-	C25572:1624-2196	N	N1	NOTEST	0.511403	0	-inf	0	1	1	no
CGI_10000253	CGI_10000253	-	scaffold25658:701-962	N	N1	NOTEST	0	0	0	0	1	1	no
CGI_10000254	CGI_10000254	-	scaffold25658:3100-3286	N	N1	OK	695.422	979.256	0.493797	0.457629	0.4791	0.801604	no
CGI_10000256	CGI_10000256	-	C25588:1375-1762	N	N1	NOTEST	0	0	0	0	1	1	no
CGI_10000257	CGI_10000257	-	C25588:1912-2110	N	N1	NOTEST	0	0	0	0	1	1	no
CGI_10000258	CGI_10000258	-	C25644:28-2977	N	N1	OK	49.8947	91.4304	0.873788	0.790667	0.15545	0.638217	no
CGI_10000259	CGI_10000259	-	scaffold25660:1109-3401	N	N1	OK	8.49323	1.4928	-2.50829	-0.984761	0.30045	0.71424	no
CGI_10000260	CGI_10000260	-	C25676:521-725	N	N1	NOTEST	0	0	0	0	1	1	no
CGI_10000261	CGI_10000261	-	scaffold620:1924-3135	N	N1	NOTEST	0.890438	0.586571	-0.602209	0	1	1	no
CGI_10000262	CGI_10000262	-	scaffold570:343-1499	N	N1	NOTEST	3.50957	1.02948	-1.76938	0	1	1	no
CGI_10000263	CGI_10000263	-	scaffold1139:96-3374	N	N1	OK	34.3487	51.1512	0.574512	0.415772	0.4684	0.796438	no
CGI_10000264	CGI_10000264	-	C25750:942-2941	N	N1	NOTEST	0	0.37593	inf	0	1	1	no
CGI_10000265	CGI_10000265	-	C25818:139-3475	N	N1	NOTEST	0	0.206846	inf	0	1	1	no
CGI_10000266	CGI_10000266	-	C25822:637-3438	N	N1	OK	13.5147	13.7343	0.0232482	0.0177726	0.98025	0.991938	no
CGI_10000267	CGI_10000267	-	C25826:5-3252	N	N1	OK	18.3821	3.73945	-2.2974	-1.13264	0.31645	0.718677	no
CGI_10000268	CGI_10000268	-	C25838:54-2901	N	N1	OK	10.1547	7.41971	-0.452709	-0.230908	0.73555	0.912852	no
CGI_10000269	CGI_10000269	-	C25900:420-955	N	N1	OK	1344.73	1166.45	-0.205187	-0.248432	0.6406	0.875468	no
CGI_10000270	CGI_10000270	-	scaffold25910:1750-1945	N	N1	OK	54.5169	200.09	1.87588	1.2656	0.1305	0.598696	no
CGI_10000271	CGI_10000271	-	C25912:1152-2268	N	N1	OK	179.964	86.6657	-1.05417	-1.10225	0.1162	0.574996	no
CGI_10000272	CGI_10000272	-	scaffold1196:2316-3289	N	N1	OK	17.2766	31.9395	0.886523	0.664721	0.2947	0.712889	no
CGI_10000273	CGI_10000273	-	C25932:1209-3488	N	N1	OK	70.2111	22.4767	-1.64327	-1.5347	0.03135	0.33743	no
CGI_10000274	CGI_10000274	-	scaffold1416:1390-1645	N	N1	OK	5.71209	3.17451	-0.847484	-0.310646	0.4964	0.80963	no
CGI_10000275	CGI_10000275	-	C25946:1502-3085	N	N1	NOTEST	0	0	0	0	1	1	no
CGI_10000276	CGI_10000276	-	C25954:30-264	N	N1	NOTEST	0	0	0	0	1	1	no
CGI_10000279	CGI_10000279	-	scaffold26074:431-1124	N	N1	OK	5.95969	0.10897	-5.77324	-1.09835	0.207	0.704986	no
CGI_10000280	CGI_10000280	-	C25972:1810-3358	N	N1	NOTEST	4.11299	2.07269	-0.988683	0	1	1	no
CGI_10000281	CGI_10000281	-	scaffold1268:1408-3412	N	N1	OK	14.4431	5.17314	-1.48127	-0.80227	0.44765	0.786053	no
CGI_10000282	CGI_10000282	-	scaffold1606:1278-1659	N	N1	OK	36.8005	15.7816	-1.22148	-0.924261	0.305	0.71562	no
CGI_10000283	CGI_10000283	-	C26078:2045-3649	N	N1	NOTEST	0	0.204113	inf	0	1	1	no
CGI_10000284	CGI_10000284	-	C26102:258-3556	N	N1	OK	37.8829	35.1136	-0.109514	-0.139305	0.8382	0.948319	no
CGI_10000285	CGI_10000285	-	scaffold26176:542-2698	N	N1	OK	86.748	204.487	1.23711	1.02431	0.14915	0.629017	no
CGI_10000286	CGI_10000286	-	C26134:1666-3659	N	N1	NOTEST	1.00187	0.746618	-0.424248	0	1	1	no
CGI_10000287	CGI_10000287	-	C26170:3053-3254	N	N1	NOTEST	0	0	0	0	1	1	no
CGI_10000289	CGI_10000289	-	C26192:162-3703	N	N1	NOTEST	3.47311	0.46302	-2.90708	0	1	1	no
CGI_10000290	CGI_10000290	-	C26196:114-270	N	N1	NOTEST	8.67448	5.87728	-0.56163	0	1	1	no
CGI_10000291	CGI_10000291	-	C26196:665-3401	N	N1	NOTEST	0.998239	0.428629	-1.21966	0	1	1	no
CGI_10000292	CGI_10000292	-	C26198:358-2894	N	N1	NOTEST	0	0.170255	inf	0	1	1	no
CGI_10000293	CGI_10000293	-	C26212:1969-3694	N	N1	OK	32.2188	15.0478	-1.09835	-0.897882	0.1885	0.682211	no
CGI_10000294	CGI_10000294	-	C26226:3096-3720	N	N1	OK	6.60717	1.24746	-2.40504	-0.995075	0.3045	0.71543	no
CGI_10000295	CGI_10000295	-	C26292:319-3324	N	N1	NOTEST	0.043738	0.10313	1.2375	0	1	1	no
CGI_10000296	CGI_10000296	-	C26318:1814-3806	N	N1	NOTEST	0	0	0	0	1	1	no
CGI_10000297	CGI_10000297	-	C26320:2739-3018	N	N1	NOTEST	0.53363	0	-inf	0	1	1	no
CGI_10000298	CGI_10000298	-	C26342:1025-1265	N	N1	NOTEST	3.81888	0.943415	-2.01719	0	1	1	no
CGI_10000299	CGI_10000299	-	C26352:2517-3580	N	N1	NOTEST	0	0	0	0	1	1	no
CGI_10000300	CGI_10000300	-	C26364:172-2398	N	N1	NOTEST	0.658042	0.0891175	-2.8844	0	1	1	no
CGI_10000301	CGI_10000301	-	C26422:574-2236	N	N1	NOTEST	0.281326	0.159137	-0.821977	0	1	1	no
CGI_10000302	CGI_10000302	-	C26448:676-1674	N	N1	NOTEST	0	0.135277	inf	0	1	1	no
CGI_10000303	CGI_10000303	-	C26458:397-1121	N	N1	OK	161.195	34.3621	-2.22992	-1.95099	0.01815	0.264664	no
CGI_10000304	CGI_10000304	-	C26466:324-1186	N	N1	OK	310.057	145.507	-1.09145	-1.13717	0.0355	0.356994	no
CGI_10000305	CGI_10000305	-	C26472:43-535	N	N1	OK	6.68973	50.9248	2.92835	1.64107	0.0274	0.318109	no
CGI_10000306	CGI_10000306	-	C26474:48-483	N	N1	NOTEST	1.45651	0.280279	-2.37758	0	1	1	no
CGI_10000307	CGI_10000307	-	C26500:659-3254	N	N1	OK	22.2826	14.2944	-0.640468	-0.537858	0.3748	0.744521	no
CGI_10000308	CGI_10000308	-	C26508:695-2000	N	N1	NOTEST	0	0	0	0	1	1	no
CGI_10000309	CGI_10000309	-	scaffold423:2455-3947	N	N1	OK	21.0524	11.9605	-0.815706	-0.490465	0.6152	0.865216	no
CGI_10000310	CGI_10000310	-	C26516:1571-3983	N	N1	OK	7.36372	4.04143	-0.865568	-0.666097	0.3513	0.733526	no
CGI_10000311	CGI_10000311	-	C26522:112-3849	N	N1	NOTEST	0.897131	0.106339	-3.07665	0	1	1	no
CGI_10000312	CGI_10000312	-	C26534:2593-2965	N	N1	NOTEST	2.49878	1.21304	-1.04259	0	1	1	no
CGI_10000313	CGI_10000313	-	C26532:1019-3319	N	N1	OK	9.67538	57.3885	2.56837	1.33643	0.08035	0.500552	no
CGI_10000314	CGI_10000314	-	C26556:1390-3953	N	N1	NOTEST	0	0	0	0	1	1	no
CGI_10000315	CGI_10000315	-	scaffold26586:131-2015	N	N1	OK	7.9613	2.59414	-1.61775	-0.72729	0.39435	0.755377	no
CGI_10000316	CGI_10000316	-	C26578:515-3878	N	N1	OK	12.303	8.62849	-0.511828	-0.25613	0.72405	0.908722	no
CGI_10000317	CGI_10000317	-	C26584:103-2020	N	N1	NOTEST	0.17856	0.0162354	-3.45919	0	1	1	no
CGI_10000318	CGI_10000318	-	C26654:1175-1971	N	N1	NOTEST	0	0	0	0	1	1	no
CGI_10000319	CGI_10000319	-	scaffold1504:1944-3012	N	N1	NOTEST	0.527416	0.0739494	-2.83433	0	1	1	no
CGI_10000320	CGI_10000320	-	C26674:1070-3276	N	N1	NOTEST	0.907433	0.183755	-2.30401	0	1	1	no
CGI_10000321	CGI_10000321	-	C26684:215-3728	N	N1	OK	230.54	24.1021	-3.25779	-3.38891	0.00015	0.0132617	yes
CGI_10000322	CGI_10000322	-	scaffold641:528-1733	N	N1	NOTEST	0	0	0	0	1	1	no
CGI_10000323	CGI_10000323	-	C26712:1345-1549	N	N1	NOTEST	1.65558	0	-inf	0	1	1	no
CGI_10000324	CGI_10000324	-	C26728:3563-4112	N	N1	NOTEST	0	0.0744447	inf	0	1	1	no
CGI_10000325	CGI_10000325	-	C26738:1330-2867	N	N1	NOTEST	2.33408	0.672082	-1.79614	0	1	1	no
CGI_10000326	CGI_10000326	-	C26742:915-1357	N	N1	OK	18.3285	6.01964	-1.60634	-0.734686	0.35725	0.736247	no
CGI_10000327	CGI_10000327	-	C26746:1688-2608	N	N1	NOTEST	0	0	0	0	1	1	no
CGI_10000328	CGI_10000328	-	C26762:1303-3556	N	N1	NOTEST	1.95678	0.355955	-2.45871	0	1	1	no
CGI_10000329	CGI_10000329	-	scaffold26804:315-3894	N	N1	NOTEST	0.15778	0	-inf	0	1	1	no
CGI_10000330	CGI_10000330	-	C26852:354-3034	N	N1	NOTEST	1.59404	1.06595	-0.580544	0	1	1	no
CGI_10000331	CGI_10000331	-	C26860:24-285	N	N1	NOTEST	0	0	0	0	1	1	no
CGI_10000332	CGI_10000332	-	C26862:45-660	N	N1	OK	8.76354	41.459	2.2421	1.23317	0.0951	0.533962	no
CGI_10000333	CGI_10000333	-	C26866:307-3211	N	N1	OK	5.61204	1.27412	-2.13902	-0.684104	0.2576	0.71281	no
CGI_10000334	CGI_10000334	-	scaffold282:323-3949	N	N1	NOTEST	3.5289	2.96258	-0.252365	0	1	1	no
CGI_10000335	CGI_10000335	-	C26900:120-739	N	N1	NOTEST	0.489448	0	-inf	0	1	1	no
CGI_10000336	CGI_10000336	-	C26936:651-3529	N	N1	NOTEST	0.249933	0.203591	-0.295872	0	1	1	no
CGI_10000337	CGI_10000337	-	C26948:3059-3281	N	N1	OK	234.451	58.2944	-2.00786	-1.99827	0.04745	0.403901	no
CGI_10000338	CGI_10000338	-	C27016:1175-2429	N	N1	OK	14.9738	10.0214	-0.579352	-0.413717	0.5682	0.844502	no
CGI_10000339	CGI_10000339	-	C27020:1313-2519	N	N1	NOTEST	0.814895	0.131777	-2.62852	0	1	1	no
CGI_10000340	CGI_10000340	-	scaffold81:583-1423	N	N1	NOTEST	3.51931	1.92191	-0.872751	0	1	1	no
CGI_10000341	CGI_10000341	-	C27052:1420-2305	N	N1	NOTEST	0.554127	0.10127	-2.452	0	1	1	no
CGI_10000342	CGI_10000342	-	scaffold27274:2684-3906	N	N1	NOTEST	0	0	0	0	1	1	no
CGI_10000343	CGI_10000343	-	C27100:2373-3198	N	N1	NOTEST	0	0	0	0	1	1	no
CGI_10000347	CGI_10000347	-	C27154:737-2722	N	N1	OK	39.4618	32.5319	-0.278602	-0.185477	0.77745	0.927896	no
CGI_10000348	CGI_10000348	-	C27158:2099-3868	N	N1	NOTEST	0	0	0	0	1	1	no
CGI_10000349	CGI_10000349	-	C27168:1629-4389	N	N1	OK	42.9709	104.135	1.27702	1.0591	0.1198	0.581242	no
CGI_10000350	CGI_10000350	-	C27178:400-2071	N	N1	OK	9.38721	0.439413	-4.41705	-1.58373	0.24625	0.71281	no
CGI_10000353	CGI_10000353	-	scaffold27302:2100-2907	N	N1	OK	28.7255	10.7969	-1.41171	-0.840188	0.4655	0.794888	no
CGI_10000354	CGI_10000354	-	scaffold27302:3886-4274	N	N1	OK	165.228	53.2045	-1.63484	-1.45828	0.16785	0.655099	no
CGI_10000355	CGI_10000355	-	C27314:62-4461	N	N1	OK	8.21594	10.178	0.308959	0.169404	0.79315	0.933175	no
CGI_10000356	CGI_10000356	-	C27378:170-4280	N	N1	NOTEST	4.2552	0.89848	-2.24367	0	1	1	no
CGI_10000357	CGI_10000357	-	C27386:1213-3658	N	N1	NOTEST	0	0.125975	inf	0	1	1	no
CGI_10000358	CGI_10000358	-	C27410:379-4500	N	N1	OK	4.69393	1.27146	-1.88431	-0.651989	0.2551	0.71281	no
CGI_10000359	CGI_10000359	-	scaffold27422:2375-4397	N	N1	NOTEST	0	0.0605791	inf	0	1	1	no
CGI_10000360	CGI_10000360	-	scaffold1351:899-4595	N	N1	OK	13.5134	7.09273	-0.929973	-0.709951	0.3186	0.719492	no
CGI_10000361	CGI_10000361	-	C27508:4041-4671	N	N1	NOTEST	0	0	0	0	1	1	no
CGI_10000362	CGI_10000362	-	C27530:1368-3030	N	N1	NOTEST	2.37208	0.70708	-1.74621	0	1	1	no
CGI_10000364	CGI_10000364	-	scaffold330:578-4299	N	N1	NOTEST	0.269559	0.124303	-1.11673	0	1	1	no
CGI_10000365	CGI_10000365	-	C27570:3417-3888	N	N1	NOTEST	0	0	0	0	1	1	no
CGI_10000366	CGI_10000366	-	C27588:1664-1868	N	N1	NOTEST	0	0	0	0	1	1	no
CGI_10000367	CGI_10000367	-	scaffold27654:1040-1996	N	N1	NOTEST	0	0	0	0	1	1	no
CGI_10000368	CGI_10000368	-	scaffold27654:2370-2694	N	N1	NOTEST	2.32402	0.635152	-1.87145	0	1	1	no
CGI_10000369	CGI_10000369	-	C27630:1218-4804	N	N1	NOTEST	7.19902	2.78616	-1.36952	0	1	1	no
CGI_10000370	CGI_10000370	-	scaffold1280:439-2963	N	N1	NOTEST	1.93862	0.855671	-1.17991	0	1	1	no
CGI_10000371	CGI_10000371	-	scaffold27582:2622-4719	N	N1	OK	17.3268	12.8395	-0.432417	-0.513806	0.2641	0.71281	no
CGI_10000372	CGI_10000372	-	C27638:272-3544	N	N1	NOTEST	0.885107	0.316073	-1.48559	0	1	1	no
CGI_10000373	CGI_10000373	-	C27640:3545-3806	N	N1	NOTEST	0	0	0	0	1	1	no
CGI_10000374	CGI_10000374	-	C27644:441-4717	N	N1	OK	39.8907	42.362	0.0867176	0.112497	0.84545	0.950768	no
CGI_10000375	CGI_10000375	-	C27668:3681-4416	N	N1	NOTEST	0	0	0	0	1	1	no
CGI_10000376	CGI_10000376	-	C27694:2531-3020	N	N1	NOTEST	0.698689	0.0745871	-3.22765	0	1	1	no
CGI_10000377	CGI_10000377	-	C27698:2054-3038	N	N1	OK	33.2764	84.8554	1.35051	0.999972	0.07575	0.489218	no
CGI_10000378	CGI_10000378	-	C27698:3906-4737	N	N1	OK	0.669136	16.4335	4.6182	2.10934	0.1117	0.566396	no
CGI_10000379	CGI_10000379	-	C27712:1771-3977	N	N1	NOTEST	0.487554	0.577047	0.243126	0	1	1	no
CGI_10000380	CGI_10000380	-	scaffold27740:2984-3960	N	N1	OK	53.2198	379.03	2.83228	1.86155	0.02045	0.279537	no
CGI_10000381	CGI_10000381	-	C27746:61-3133	N	N1	OK	316.447	299.243	-0.0806441	-0.110276	0.84325	0.950079	no
CGI_10000383	CGI_10000383	-	C27754:4440-4875	N	N1	NOTEST	0	0.0552638	inf	0	1	1	no
CGI_10000384	CGI_10000384	-	C27762:33-4931	N	N1	OK	616.285	767.095	0.315807	0.465903	0.45125	0.787764	no
CGI_10000388	CGI_10000388	-	C27816:1118-1472	N	N1	NOTEST	0.412912	0.0725068	-2.50965	0	1	1	no
CGI_10000389	CGI_10000389	-	scaffold903:2550-4991	N	N1	NOTEST	2.23108	0.514433	-2.11669	0	1	1	no
CGI_10000390	CGI_10000390	-	scaffold1530:396-1678	N	N1	OK	11.8989	6.32202	-0.912376	-0.4977	0.59875	0.858327	no
CGI_10000391	CGI_10000391	-	scaffold27856:160-805	N	N1	OK	5.72781	2.12099	-1.43324	-0.752941	0.44735	0.785858	no
CGI_10000392	CGI_10000392	-	scaffold27856:875-3899	N	N1	NOTEST	0.530531	0.209572	-1.33999	0	1	1	no
CGI_10000393	CGI_10000393	-	C27874:594-3928	N	N1	NOTEST	0.741834	0	-inf	0	1	1	no
CGI_10000394	CGI_10000394	-	scaffold1029:2495-5077	N	N1	NOTEST	0	0	0	0	1	1	no
CGI_10000395	CGI_10000395	-	C27984:1446-3221	N	N1	NOTEST	0	0.506262	inf	0	1	1	no
CGI_10000396	CGI_10000396	-	C28002:2200-2782	N	N1	NOTEST	4.40515	0.198956	-4.46867	0	1	1	no
CGI_10000397	CGI_10000397	-	C28026:3188-3568	N	N1	NOTEST	0	0	0	0	1	1	no
CGI_10000398	CGI_10000398	-	C28026:3820-4081	N	N1	NOTEST	0	0	0	0	1	1	no
CGI_10000399	CGI_10000399	-	C28026:4246-4681	N	N1	NOTEST	0	0	0	0	1	1	no
CGI_10000400	CGI_10000400	-	C28030:1798-2476	N	N1	NOTEST	1.16363	0.147692	-2.97797	0	1	1	no
CGI_10000401	CGI_10000401	-	C28030:3299-4298	N	N1	OK	9.64868	3.7526	-1.36244	-0.999128	0.19745	0.693168	no
CGI_10000402	CGI_10000402	-	C28036:2191-2761	N	N1	OK	83.1433	443.863	2.41644	2.89943	5e-05	0.00585174	yes
CGI_10000403	CGI_10000403	-	C28064:31-648	N	N1	OK	9.15212	7.46985	-0.293027	-0.17113	0.7969	0.934199	no
CGI_10000404	CGI_10000404	-	C28064:1421-2012	N	N1	NOTEST	1.31548	1.60204	0.284313	0	1	1	no
CGI_10000405	CGI_10000405	-	C28082:679-4355	N	N1	OK	160.386	55.9906	-1.51829	-1.85675	0.0247	0.303778	no
CGI_10000406	CGI_10000406	-	C28152:2048-5144	N	N1	NOTEST	0.250918	0.14155	-0.825901	0	1	1	no
CGI_10000407	CGI_10000407	-	scaffold792:557-5100	N	N1	NOTEST	0	0	0	0	1	1	no
CGI_10000408	CGI_10000408	-	scaffold639:956-4557	N	N1	OK	46.1028	213.916	2.21412	2.35383	0.0003	0.0222826	yes
CGI_10000409	CGI_10000409	-	C28190:37-2555	N	N1	NOTEST	0	0	0	0	1	1	no
CGI_10000410	CGI_10000410	-	C28218:3899-4367	N	N1	NOTEST	0.784755	0.105348	-2.89708	0	1	1	no
CGI_10000411	CGI_10000411	-	C28242:230-719	N	N1	NOTEST	1.40204	0.211792	-2.72681	0	1	1	no
CGI_10000412	CGI_10000412	-	C28258:492-750	N	N1	OK	27.0584	239.474	3.14572	1.90419	0.025	0.305675	no
CGI_10000413	CGI_10000413	-	C28258:777-1749	N	N1	OK	6.98473	10.9217	0.644927	0.463627	0.4311	0.77721	no
CGI_10000414	CGI_10000414	-	C28258:3416-4139	N	N1	NOTEST	0.304699	0.164774	-0.886894	0	1	1	no
CGI_10000415	CGI_10000415	-	C28260:1890-2871	N	N1	NOTEST	1.34189	0.202671	-2.72705	0	1	1	no
CGI_10000416	CGI_10000416	-	C28276:1261-4003	N	N1	NOTEST	0.267241	0.0818431	-1.70721	0	1	1	no
CGI_10000417	CGI_10000417	-	scaffold28314:1194-5341	N	N1	NOTEST	0	0.0178759	inf	0	1	1	no
CGI_10000418	CGI_10000418	-	C28306:772-5280	N	N1	OK	99.9143	167.554	0.74586	1.14457	0.0732	0.483224	no
CGI_10000419	CGI_10000419	-	C28310:1905-2427	N	N1	NOTEST	0	0	0	0	1	1	no
CGI_10000420	CGI_10000420	-	C28310:2841-3375	N	N1	NOTEST	0	0	0	0	1	1	no
CGI_10000421	CGI_10000421	-	scaffold1082:81-479	N	N1	OK	192.393	229.281	0.253062	0.254704	0.69505	0.897815	no
CGI_10000422	CGI_10000422	-	C28340:578-2370	N	N1	NOTEST	0	0.428908	inf	0	1	1	no
CGI_10000423	CGI_10000423	-	C28348:160-3806	N	N1	NOTEST	3.82321	1.27213	-1.58753	0	1	1	no
CGI_10000424	CGI_10000424	-	C28364:997-2662	N	N1	NOTEST	0	0	0	0	1	1	no
CGI_10000425	CGI_10000425	-	scaffold137:652-5187	N	N1	OK	4.57043	2.29973	-0.990864	-0.514317	0.57925	0.849888	no
CGI_10000426	CGI_10000426	-	C28398:39-2098	N	N1	OK	17.8707	1.20107	-3.89521	-1.71541	0.0014	0.0646959	no
CGI_10000427	CGI_10000427	-	C28398:2156-3461	N	N1	OK	4.80668	0.370135	-3.69892	-1.0051	0.25255	0.71281	no
CGI_10000428	CGI_10000428	-	scaffold1242:3924-4806	N	N1	OK	45.6966	10.7611	-2.08626	-1.51726	0.28485	0.71281	no
CGI_10000429	CGI_10000429	-	C28414:72-546	N	N1	NOTEST	2.56581	0	-inf	0	1	1	no
CGI_10000430	CGI_10000430	-	C28420:1518-4500	N	N1	OK	9.53353	5.56644	-0.776255	-0.386382	0.5647	0.842753	no
CGI_10000433	CGI_10000433	-	C28426:2816-5324	N	N1	NOTEST	3.3998	1.26801	-1.42288	0	1	1	no
CGI_10000434	CGI_10000434	-	C28430:3841-4758	N	N1	OK	29.4249	9.82575	-1.5824	-1.09679	0.3255	0.721657	no
CGI_10000436	CGI_10000436	-	C28468:324-5574	N	N1	OK	35.8386	10.3701	-1.78908	-1.18524	0.3159	0.71849	no
CGI_10000437	CGI_10000437	-	C28512:3693-4575	N	N1	NOTEST	1.38557	1.06719	-0.376671	0	1	1	no
CGI_10000438	CGI_10000438	-	scaffold234:647-860	N	N1	OK	44.8767	7.31355	-2.61732	-1.62371	0.2496	0.71281	no
CGI_10000439	CGI_10000439	-	C28514:4838-5096	N	N1	NOTEST	0	0	0	0	1	1	no
CGI_10000440	CGI_10000440	-	scaffold295:2448-4670	N	N1	OK	24.0466	7.37869	-1.7044	-0.97228	0.39545	0.755959	no
CGI_10000441	CGI_10000441	-	C28536:2021-5142	N	N1	OK	352.261	221.229	-0.671106	-1.1091	0.08125	0.5027	no
CGI_10000443	CGI_10000443	-	C28574:5358-5577	N	N1	NOTEST	0	0	0	0	1	1	no
CGI_10000444	CGI_10000444	-	C28592:2192-2492	N	N1	NOTEST	2.4315	0.154226	-3.97872	0	1	1	no
CGI_10000445	CGI_10000445	-	C28602:1436-1805	N	N1	OK	14.1232	2.90007	-2.28391	-1.19135	0.3133	0.717804	no
CGI_10000446	CGI_10000446	-	C28618:1303-2494	N	N1	NOTEST	0.605182	0.0640229	-3.24071	0	1	1	no
CGI_10000449	CGI_10000449	-	C28620:1150-1945	N	N1	NOTEST	0	0	0	0	1	1	no
CGI_10000452	CGI_10000452	-	C28622:13-5093	N	N1	OK	8.35554	24.3943	1.54574	1.03412	0.35615	0.735676	no
CGI_10000453	CGI_10000453	-	C28622:13-5093	N	N1	OK	20.9256	5.71905	-1.87142	-0.668076	0.54735	0.833946	no
CGI_10000454	CGI_10000454	-	C28632:4376-4646	N	N1	NOTEST	0	0	0	0	1	1	no
CGI_10000455	CGI_10000455	-	scaffold28612:139-4989	N	N1	OK	2.99488	9.8923	1.72381	0.933948	0.17595	0.666143	no
CGI_10000456	CGI_10000456	-	scaffold28720:348-2038	N	N1	OK	17.9546	17.4814	-0.0385307	-0.0211622	0.9743	0.990245	no
CGI_10000457	CGI_10000457	-	scaffold28720:3691-5692	N	N1	NOTEST	1.46882	0.699245	-1.07079	0	1	1	no
CGI_10000460	CGI_10000460	-	C28708:107-4123	N	N1	OK	8.50202	3.83517	-1.14851	-0.896983	0.1401	0.614511	no
CGI_10000462	CGI_10000462	-	C28722:281-3105	N	N1	NOTEST	1.46246	1.37193	-0.0921857	0	1	1	no
CGI_10000463	CGI_10000463	-	C28728:369-4316	N	N1	NOTEST	0.88888	0.335194	-1.40699	0	1	1	no
CGI_10000464	CGI_10000464	-	C28730:5314-5692	N	N1	NOTEST	0	0.41765	inf	0	1	1	no
CGI_10000465	CGI_10000465	-	C28736:2613-3818	N	N1	NOTEST	2.30482	0	-inf	0	1	1	no
CGI_10000466	CGI_10000466	-	C28760:795-4602	N	N1	OK	7.93076	0.806937	-3.29693	-1.13475	0.24895	0.71281	no
CGI_10000467	CGI_10000467	-	scaffold1434:686-2141	N	N1	NOTEST	0.0453239	0.0233578	-0.95637	0	1	1	no
CGI_10000468	CGI_10000468	-	scaffold28672:2922-3549	N	N1	OK	5.08758	2.55019	-0.996377	-0.527688	0.5906	0.854754	no
CGI_10000469	CGI_10000469	-	C28822:816-1731	N	N1	OK	0	7.18159	inf	-nan	5e-05	0.00585174	yes
CGI_10000470	CGI_10000470	-	C28822:1942-3628	N	N1	NOTEST	0	0	0	0	1	1	no
CGI_10000471	CGI_10000471	-	C28822:3671-4667	N	N1	NOTEST	0	0	0	0	1	1	no
CGI_10000472	CGI_10000472	-	scaffold1300:312-5801	N	N1	OK	5.13037	1.93926	-1.40355	-0.829205	0.43835	0.781033	no
CGI_10000473	CGI_10000473	-	C28830:596-5558	N	N1	NOTEST	1.45756	0.259829	-2.48792	0	1	1	no
CGI_10000474	CGI_10000474	-	C28836:247-4053	N	N1	NOTEST	2.11112	0.966637	-1.12696	0	1	1	no
CGI_10000475	CGI_10000475	-	C28838:423-5590	N	N1	NOTEST	4.10254	0.838906	-2.28994	0	1	1	no
CGI_10000476	CGI_10000476	-	C28840:2383-4155	N	N1	NOTEST	3.11871	0.756887	-2.0428	0	1	1	no
CGI_10000477	CGI_10000477	-	C28840:4206-4545	N	N1	OK	16.1669	14.5413	-0.152885	-0.0902232	0.7963	0.934095	no
CGI_10000478	CGI_10000478	-	C28846:806-1685	N	N1	NOTEST	0.0663873	0.0352031	-0.915203	0	1	1	no
CGI_10000482	CGI_10000482	-	scaffold1582:5588-5897	N	N1	NOTEST	0	0	0	0	1	1	no
CGI_10000483	CGI_10000483	-	scaffold29126:801-4649	N	N1	OK	13.7023	5.92853	-1.20867	-0.724191	0.4757	0.80023	no
CGI_10000484	CGI_10000484	-	C28906:2095-3854	N	N1	NOTEST	0	0	0	0	1	1	no
CGI_10000485	CGI_10000485	-	C28982:755-6077	N	N1	NOTEST	1.56741	0.878538	-0.835205	0	1	1	no
CGI_10000486	CGI_10000486	-	C28992:2647-5948	N	N1	OK	10.3405	0.92754	-3.47875	-1.38038	0.0014	0.0646959	no
CGI_10000487	CGI_10000487	-	scaffold29000:54-4366	N	N1	OK	35.6218	34.2913	-0.0549171	-0.0468639	0.9407	0.979923	no
CGI_10000488	CGI_10000488	-	C29008:469-3904	N	N1	NOTEST	1.62545	0.515295	-1.65737	0	1	1	no
CGI_10000490	CGI_10000490	-	scaffold29020:5341-5572	N	N1	NOTEST	0	0	0	0	1	1	no
CGI_10000491	CGI_10000491	-	C29048:1226-2905	N	N1	NOTEST	2.66637	2.97773	0.159336	0	1	1	no
CGI_10000492	CGI_10000492	-	C29066:3756-4804	N	N1	NOTEST	0	0	0	0	1	1	no
CGI_10000493	CGI_10000493	-	scaffold1312:4239-6155	N	N1	OK	9.26605	3.75039	-1.30491	-0.643533	0.4849	0.804375	no
CGI_10000494	CGI_10000494	-	C29144:1208-3542	N	N1	OK	16.5541	16.4279	-0.0110438	-0.00701095	0.98485	0.993153	no
CGI_10000495	CGI_10000495	-	scaffold1146:1132-1393	N	N1	NOTEST	0	0.175706	inf	0	1	1	no
CGI_10000496	CGI_10000496	-	C29164:4544-5988	N	N1	OK	63.3716	49.0875	-0.368482	-0.334858	0.61545	0.865326	no
CGI_10000497	CGI_10000497	-	C29178:2236-3510	N	N1	NOTEST	0	0	0	0	1	1	no
CGI_10000498	CGI_10000498	-	scaffold791:2925-3153	N	N1	OK	1055.6	559.497	-0.91586	-0.978808	0.0878	0.51635	no
CGI_10000499	CGI_10000499	-	scaffold791:6012-6258	N	N1	OK	1450.05	994.937	-0.543422	-0.900926	0.2788	0.71281	no
CGI_10000500	CGI_10000500	-	C29186:313-4810	N	N1	NOTEST	0	0.0229365	inf	0	1	1	no
CGI_10000501	CGI_10000501	-	C29202:2877-3102	N	N1	NOTEST	0	0	0	0	1	1	no
CGI_10000502	CGI_10000502	-	scaffold1384:1138-5363	N	N1	NOTEST	0	0	0	0	1	1	no
CGI_10000503	CGI_10000503	-	scaffold29236:1975-6143	N	N1	NOTEST	2.58419	0.737328	-1.80933	0	1	1	no
CGI_10000504	CGI_10000504	-	C29222:261-3974	N	N1	OK	6.45052	2.02573	-1.67097	-0.684585	0.3582	0.736784	no
CGI_10000505	CGI_10000505	-	C29224:2645-4623	N	N1	NOTEST	0	0	0	0	1	1	no
CGI_10000506	CGI_10000506	-	scaffold946:1899-2761	N	N1	NOTEST	0.22068	0.0548037	-2.00961	0	1	1	no
CGI_10000507	CGI_10000507	-	C29238:3155-6174	N	N1	OK	14.6325	5.65908	-1.37054	-1.04781	0.37115	0.742395	no
CGI_10000508	CGI_10000508	-	C29246:637-5778	N	N1	OK	311.889	197.262	-0.660915	-0.939139	0.1125	0.568059	no
CGI_10000509	CGI_10000509	-	C29244:1230-2840	N	N1	NOTEST	0.188873	0.0202049	-3.22464	0	1	1	no
CGI_10000510	CGI_10000510	-	C29260:1881-2538	N	N1	NOTEST	0.186301	0.187728	0.0110068	0	1	1	no
CGI_10000511	CGI_10000511	-	scaffold29334:5849-6217	N	N1	NOTEST	0	0	0	0	1	1	no
CGI_10000512	CGI_10000512	-	C29290:1011-1495	N	N1	NOTEST	0	0	0	0	1	1	no
CGI_10000513	CGI_10000513	-	scaffold1520:1744-1933	N	N1	OK	18145.1	28498.9	0.651326	0.847149	0.1435	0.62052	no
CGI_10000514	CGI_10000514	-	scaffold1520:2341-2602	N	N1	NOTEST	0	0	0	0	1	1	no
CGI_10000515	CGI_10000515	-	scaffold1520:2611-2842	N	N1	NOTEST	0	0	0	0	1	1	no
CGI_10000516	CGI_10000516	-	scaffold1520:4693-4879	N	N1	OK	2146.55	1498.39	-0.518609	-0.592561	0.28415	0.71281	no
CGI_10000517	CGI_10000517	-	scaffold1520:5168-5836	N	N1	OK	542.818	294.691	-0.881264	-0.975629	0.2383	0.71281	no
CGI_10000518	CGI_10000518	-	scaffold1520:6056-6290	N	N1	NOTEST	0	0	0	0	1	1	no
CGI_10000519	CGI_10000519	-	C29300:3158-4031	N	N1	NOTEST	0	0.09721	inf	0	1	1	no
CGI_10000520	CGI_10000520	-	C29320:1205-6434	N	N1	OK	7.10644	9.3189	0.391033	0.243559	0.68665	0.894151	no
CGI_10000521	CGI_10000521	-	scaffold1666:1592-3788	N	N1	NOTEST	0	0.0734473	inf	0	1	1	no
CGI_10000522	CGI_10000522	-	scaffold29336:2564-5479	N	N1	OK	3.21644	13.8196	2.10318	1.19401	0.1129	0.568804	no
CGI_10000523	CGI_10000523	-	C29354:2624-4382	N	N1	NOTEST	0.496087	0.0382221	-3.69811	0	1	1	no
CGI_10000524	CGI_10000524	-	C29356:200-6135	N	N1	NOTEST	0.272353	0	-inf	0	1	1	no
CGI_10000525	CGI_10000525	-	scaffold29220:2446-6255	N	N1	OK	21.5801	28.3833	0.395343	0.261737	0.68605	0.893925	no
CGI_10000526	CGI_10000526	-	C29388:1254-5572	N	N1	NOTEST	0.659733	0.12249	-2.42922	0	1	1	no
CGI_10000527	CGI_10000527	-	C29416:367-1399	N	N1	NOTEST	0.18644	0	-inf	0	1	1	no
CGI_10000528	CGI_10000528	-	scaffold1406:239-578	N	N1	NOTEST	0	0	0	0	1	1	no
CGI_10000529	CGI_10000529	-	scaffold1406:705-903	N	N1	NOTEST	0	0	0	0	1	1	no
CGI_10000532	CGI_10000532	-	scaffold1406:3781-5710	N	N1	NOTEST	0	0	0	0	1	1	no
CGI_10000533	CGI_10000533	-	C29432:3822-6185	N	N1	OK	66.9606	116.906	0.80396	1.12579	0.0871	0.514964	no
CGI_10000534	CGI_10000534	-	C29438:532-5889	N	N1	NOTEST	3.25928	2.68547	-0.279379	0	1	1	no
CGI_10000535	CGI_10000535	-	C29450:832-4095	N	N1	NOTEST	0	0	0	0	1	1	no
CGI_10000536	CGI_10000536	-	scaffold29468:3296-3716	N	N1	OK	506.169	191.755	-1.40036	-1.87783	0.04725	0.403284	no
CGI_10000537	CGI_10000537	-	C29474:2235-5798	N	N1	NOTEST	1.1516	0.861168	-0.419272	0	1	1	no
CGI_10000538	CGI_10000538	-	C29510:4749-5031	N	N1	NOTEST	0	0.283688	inf	0	1	1	no
CGI_10000539	CGI_10000539	-	C29510:5458-5647	N	N1	NOTEST	0	0.449796	inf	0	1	1	no
CGI_10000540	CGI_10000540	-	scaffold738:1335-4448	N	N1	NOTEST	3.49866	0.318731	-3.45639	0	1	1	no
CGI_10000541	CGI_10000541	-	scaffold29522:3030-6558	N	N1	OK	12.4781	12.54	0.00714914	0.00651893	0.98185	0.992343	no
CGI_10000542	CGI_10000542	-	scaffold29580:2634-4902	N	N1	OK	4.84854	56.2129	3.53528	3.27576	0.00015	0.0132617	yes
CGI_10000543	CGI_10000543	-	C29526:4698-5244	N	N1	NOTEST	0	0.073954	inf	0	1	1	no
CGI_10000544	CGI_10000544	-	scaffold29534:31-6456	N	N1	NOTEST	0.719205	0.210885	-1.76995	0	1	1	no
CGI_10000545	CGI_10000545	-	C29530:65-932	N	N1	NOTEST	0	0	0	0	1	1	no
CGI_10000546	CGI_10000546	-	C29542:5032-5245	N	N1	NOTEST	0	0	0	0	1	1	no
CGI_10000547	CGI_10000547	-	C29576:1853-2093	N	N1	NOTEST	0	0.223917	inf	0	1	1	no
CGI_10000548	CGI_10000548	-	scaffold29598:1486-5790	N	N1	NOTEST	0	0	0	0	1	1	no
CGI_10000551	CGI_10000551	-	C29638:3106-3865	N	N1	NOTEST	1.62636	0.500545	-1.70008	0	1	1	no
CGI_10000552	CGI_10000552	-	C29642:54-6813	N	N1	OK	11.0729	1.76035	-2.6531	-1.19185	0.28405	0.71281	no
CGI_10000553	CGI_10000553	-	scaffold29654:1086-3096	N	N1	NOTEST	0.154016	0	-inf	0	1	1	no
CGI_10000554	CGI_10000554	-	scaffold29728:4064-6776	N	N1	NOTEST	0.242359	0	-inf	0	1	1	no
CGI_10000555	CGI_10000555	-	C29750:4658-6590	N	N1	NOTEST	0	0	0	0	1	1	no
CGI_10000556	CGI_10000556	-	C29764:1673-6864	N	N1	NOTEST	0	1.85945	inf	0	1	1	no
CGI_10000557	CGI_10000557	-	C29768:4874-5399	N	N1	NOTEST	0	0	0	0	1	1	no
CGI_10000558	CGI_10000558	-	scaffold29806:2766-5524	N	N1	NOTEST	0.0981164	0.0330487	-1.5699	0	1	1	no
CGI_10000559	CGI_10000559	-	C29786:125-5266	N	N1	NOTEST	0	0	0	0	1	1	no
CGI_10000560	CGI_10000560	-	C29788:5497-6724	N	N1	NOTEST	0.698677	0.0210694	-5.0514	0	1	1	no
CGI_10000561	CGI_10000561	-	C29798:2393-6791	N	N1	OK	8.46995	17.6187	1.05668	0.826927	0.1852	0.678435	no
CGI_10000562	CGI_10000562	-	scaffold29802:5659-6802	N	N1	NOTEST	0	0	0	0	1	1	no
CGI_10000563	CGI_10000563	-	scaffold29818:1688-5056	N	N1	NOTEST	1.26714	0.647656	-0.968271	0	1	1	no
CGI_10000571	CGI_10000571	-	scaffold29874:395-4863	N	N1	NOTEST	0	0	0	0	1	1	no
CGI_10000572	CGI_10000572	-	scaffold29846:4371-5040	N	N1	OK	2.99944	11.5105	1.94019	1.01534	0.1272	0.593203	no
CGI_10000573	CGI_10000573	-	C29848:457-3754	N	N1	OK	1751.32	1976.77	0.174698	0.242135	0.6687	0.886898	no
CGI_10000575	CGI_10000575	-	scaffold29856:4565-5683	N	N1	NOTEST	0	0	0	0	1	1	no
CGI_10000576	CGI_10000576	-	scaffold984:2189-6762	N	N1	NOTEST	0.285854	0.330098	0.207614	0	1	1	no
CGI_10000577	CGI_10000577	-	C29902:4136-5735	N	N1	OK	10.2983	8.51529	-0.274284	-0.238046	0.69695	0.898549	no
CGI_10000578	CGI_10000578	-	C29956:2632-3909	N	N1	NOTEST	7.56501	0.952862	-2.989	0	1	1	no
CGI_10000579	CGI_10000579	-	C29956:4549-5671	N	N1	OK	6.58837	7.43001	0.173444	0.102966	0.85755	0.954564	no
CGI_10000580	CGI_10000580	-	C29960:2108-3506	N	N1	NOTEST	2.54472	0.749878	-1.76278	0	1	1	no
CGI_10000581	CGI_10000581	-	scaffold30212:932-6567	N	N1	OK	82.0556	35.3353	-1.21549	-1.29933	0.0475	0.404018	no
CGI_10000582	CGI_10000582	-	C29976:1748-4066	N	N1	NOTEST	4.25706	1.09937	-1.95318	0	1	1	no
CGI_10000585	CGI_10000585	-	C29994:2949-4999	N	N1	OK	24.7233	6.19309	-1.99714	-1.31678	0.3069	0.716093	no
CGI_10000587	CGI_10000587	-	scaffold1225:83-6427	N	N1	NOTEST	0	0	0	0	1	1	no
CGI_10000588	CGI_10000588	-	C30040:563-5528	N	N1	OK	5.95834	9.74221	0.709339	0.416582	0.4706	0.797747	no
CGI_10000589	CGI_10000589	-	scaffold30010:3389-5646	N	N1	OK	30.8537	16.2802	-0.922325	-0.586348	0.6071	0.862014	no
CGI_10000590	CGI_10000590	-	C30044:1151-5847	N	N1	OK	7.31616	3.99868	-0.871563	-0.693868	0.22805	0.71281	no
CGI_10000591	CGI_10000591	-	C30046:201-6592	N	N1	OK	102.421	142.386	0.475296	0.57339	0.3158	0.718462	no
CGI_10000592	CGI_10000592	-	C30058:649-4812	N	N1	NOTEST	0	0	0	0	1	1	no
CGI_10000593	CGI_10000593	-	C30060:3614-7125	N	N1	NOTEST	0	0	0	0	1	1	no
CGI_10000594	CGI_10000594	-	C30118:632-6001	N	N1	OK	65.012	29.7603	-1.12732	-1.01517	0.18025	0.671891	no
CGI_10000595	CGI_10000595	-	C30126:2019-5205	N	N1	OK	296.71	580.754	0.968872	1.29203	0.02275	0.293478	no
CGI_10000596	CGI_10000596	-	C30130:5682-6900	N	N1	OK	18.1872	3.77179	-2.2696	-1.7331	0.18195	0.673782	no
CGI_10000597	CGI_10000597	-	C30140:1967-2204	N	N1	NOTEST	0	0.244151	inf	0	1	1	no
CGI_10000598	CGI_10000598	-	C30140:2786-6368	N	N1	NOTEST	0	0	0	0	1	1	no
CGI_10000599	CGI_10000599	-	C30144:3558-3927	N	N1	OK	4.80971	0.612549	-2.97305	-0.758715	0.16265	0.647924	no
CGI_10000600	CGI_10000600	-	C30144:3965-4277	N	N1	NOTEST	2.85275	0	-inf	0	1	1	no
CGI_10000601	CGI_10000601	-	scaffold30150:5154-6495	N	N1	NOTEST	3.75827	0.14131	-4.73314	0	1	1	no
CGI_10000602	CGI_10000602	-	scaffold1483:27-375	N	N1	OK	11.5143	112.758	3.29173	2.10952	0.0135	0.230848	no
CGI_10000603	CGI_10000603	-	C30162:1190-7330	N	N1	NOTEST	0.321789	0.15419	-1.06141	0	1	1	no
CGI_10000604	CGI_10000604	-	C30166:20-5103	N	N1	NOTEST	0	0.0559697	inf	0	1	1	no
CGI_10000605	CGI_10000605	-	C30186:3871-5098	N	N1	OK	125.831	29.7358	-2.08122	-1.97982	0.02395	0.299811	no
CGI_10000606	CGI_10000606	-	C30216:593-2258	N	N1	NOTEST	1.88482	0.438719	-2.10306	0	1	1	no
CGI_10000607	CGI_10000607	-	C30240:3558-3885	N	N1	NOTEST	2.92564	1.42829	-1.03446	0	1	1	no
CGI_10000608	CGI_10000608	-	C30238:6109-6271	N	N1	NOTEST	4.90566	5.36434	0.128955	0	1	1	no
CGI_10000609	CGI_10000609	-	scaffold1667:166-7611	N	N1	OK	36.1505	18.8376	-0.940399	-1.12407	0.05385	0.425182	no
CGI_10000610	CGI_10000610	-	scaffold30348:3713-5670	N	N1	OK	17.7319	9.28336	-0.933625	-0.735207	0.22185	0.71281	no
CGI_10000611	CGI_10000611	-	C30282:872-3481	N	N1	OK	114.507	65.5006	-0.805853	-0.949039	0.2375	0.71281	no
CGI_10000612	CGI_10000612	-	C30282:3552-6462	N	N1	OK	1981.3	1906.08	-0.0558322	-0.062267	0.9232	0.975096	no
CGI_10000613	CGI_10000613	-	C30296:1777-3442	N	N1	NOTEST	1.79156	0.185076	-3.27503	0	1	1	no
CGI_10000614	CGI_10000614	-	C30300:46-967	N	N1	OK	69.58	122.436	0.815281	0.693923	0.29575	0.712889	no
CGI_10000615	CGI_10000615	-	C30300:2058-5209	N	N1	OK	15.5692	7.18058	-1.11652	-0.635805	0.50285	0.81279	no
CGI_10000616	CGI_10000616	-	C30340:5373-7545	N	N1	OK	39.5569	15.2364	-1.37641	-0.911703	0.0962	0.5363	no
CGI_10000618	CGI_10000618	-	scaffold1529:6906-7272	N	N1	OK	145.676	271.251	0.896869	0.973334	0.1135	0.569997	no
CGI_10000619	CGI_10000619	-	C30362:1445-7523	N	N1	OK	13.0744	13.9795	0.0965662	0.0723348	0.8952	0.96641	no
CGI_10000623	CGI_10000623	-	scaffold30304:396-4687	N	N1	NOTEST	2.3206	1.45076	-0.677685	0	1	1	no
CGI_10000624	CGI_10000624	-	C30460:1207-1918	N	N1	NOTEST	0	0	0	0	1	1	no
CGI_10000625	CGI_10000625	-	C30458:985-6010	N	N1	NOTEST	0	0	0	0	1	1	no
CGI_10000626	CGI_10000626	-	scaffold30462:2070-6230	N	N1	NOTEST	0	0	0	0	1	1	no
CGI_10000627	CGI_10000627	-	C30476:1484-3569	N	N1	OK	37.7867	12.6644	-1.5771	-1.15254	0.321	0.7202	no
CGI_10000628	CGI_10000628	-	C30476:5328-6146	N	N1	NOTEST	1.75535	0.500291	-1.81092	0	1	1	no
CGI_10000629	CGI_10000629	-	C30500:2154-6921	N	N1	NOTEST	0.773111	0.0862224	-3.16454	0	1	1	no
CGI_10000630	CGI_10000630	-	C30504:144-3526	N	N1	NOTEST	1.24421	0.962105	-0.370959	0	1	1	no
CGI_10000631	CGI_10000631	-	C30506:5607-7229	N	N1	OK	31.2929	19.2242	-0.70291	-0.543893	0.45095	0.78763	no
CGI_10000633	CGI_10000633	-	scaffold30556:4522-5596	N	N1	OK	539.298	783.219	0.538335	0.646193	0.2534	0.71281	no
CGI_10000634	CGI_10000634	-	scaffold649:3382-7636	N	N1	NOTEST	2.63779	1.76142	-0.582588	0	1	1	no
CGI_10000635	CGI_10000635	-	C30566:898-7193	N	N1	NOTEST	0.645332	2.30401	1.83603	0	1	1	no
CGI_10000636	CGI_10000636	-	C30570:99-984	N	N1	NOTEST	1.60061	1.20087	-0.414536	0	1	1	no
CGI_10000637	CGI_10000637	-	scaffold1392:14-5612	N	N1	NOTEST	1.86893	0.451781	-2.04852	0	1	1	no
CGI_10000639	CGI_10000639	-	C30584:2280-7150	N	N1	OK	8.63118	67.6584	2.97064	2.65182	0.00085	0.0462993	yes
CGI_10000640	CGI_10000640	-	scaffold30596:1663-5526	N	N1	NOTEST	2.54254	3.76258	0.565454	0	1	1	no
CGI_10000641	CGI_10000641	-	scaffold30598:1282-1582	N	N1	NOTEST	1.46287	0.831181	-0.815568	0	1	1	no
CGI_10000642	CGI_10000642	-	scaffold30598:1726-2738	N	N1	OK	1.0358	21.4877	4.37469	1.84995	0.1951	0.690767	no
CGI_10000643	CGI_10000643	-	scaffold740:108-2125	N	N1	NOTEST	0	0	0	0	1	1	no
CGI_10000644	CGI_10000644	-	C30620:1625-3068	N	N1	NOTEST	0	0	0	0	1	1	no
CGI_10000645	CGI_10000645	-	C30632:804-4646	N	N1	OK	21.5567	7.64094	-1.49631	-1.02832	0.0971	0.538216	no
CGI_10000646	CGI_10000646	-	scaffold1450:1703-4744	N	N1	OK	4.3498	3.45082	-0.334013	-0.154966	0.75875	0.9212	no
CGI_10000647	CGI_10000647	-	scaffold1596:5775-6731	N	N1	NOTEST	0	0	0	0	1	1	no
CGI_10000648	CGI_10000648	-	scaffold30658:2348-2579	N	N1	NOTEST	0	0	0	0	1	1	no
CGI_10000649	CGI_10000649	-	scaffold30672:722-7540	N	N1	OK	4.52336	1.96938	-1.19965	-0.720368	0.2391	0.71281	no
CGI_10000654	CGI_10000654	-	scaffold1303:3930-8208	N	N1	NOTEST	0	0	0	0	1	1	no
CGI_10000655	CGI_10000655	-	C30668:6584-6953	N	N1	NOTEST	0.267561	0.0800912	-1.74015	0	1	1	no
CGI_10000656	CGI_10000656	-	C30686:1380-1581	N	N1	NOTEST	0	0	0	0	1	1	no
CGI_10000657	CGI_10000657	-	C30694:5781-6153	N	N1	NOTEST	0	0.132362	inf	0	1	1	no
CGI_10000658	CGI_10000658	-	scaffold30682:362-3344	N	N1	NOTEST	2.72077	0.360894	-2.91437	0	1	1	no
CGI_10000659	CGI_10000659	-	scaffold31038:2350-5102	N	N1	NOTEST	10.8215	5.41553	-0.998722	0	1	1	no
CGI_10000660	CGI_10000660	-	scaffold31038:5778-7395	N	N1	OK	17.522	15.0397	-0.220387	-0.127668	0.81275	0.939957	no
CGI_10000661	CGI_10000661	-	C30708:2205-8142	N	N1	NOTEST	0	0.0326985	inf	0	1	1	no
CGI_10000662	CGI_10000662	-	scaffold875:2245-3193	N	N1	NOTEST	0.786369	0.222151	-1.82366	0	1	1	no
CGI_10000663	CGI_10000663	-	C30754:4338-4605	N	N1	OK	4.88597	3.38658	-0.528818	-0.20568	0.65935	0.883017	no
CGI_10000664	CGI_10000664	-	C30754:4977-5196	N	N1	NOTEST	2.07583	0.820958	-1.33831	0	1	1	no
CGI_10000665	CGI_10000665	-	C30754:5220-5742	N	N1	NOTEST	0.940319	0.459274	-1.0338	0	1	1	no
CGI_10000667	CGI_10000667	-	C30770:422-5739	N	N1	NOTEST	2.04212	1.27948	-0.674513	0	1	1	no
CGI_10000668	CGI_10000668	-	C30770:7457-8025	N	N1	OK	10.5185	3.26426	-1.68811	-0.875491	0.3688	0.741433	no
CGI_10000669	CGI_10000669	-	scaffold30774:1711-7618	N	N1	OK	22.0312	31.916	0.534729	0.590179	0.3691	0.741566	no
CGI_10000670	CGI_10000670	-	scaffold1074:7192-7732	N	N1	NOTEST	4.8231	0.846811	-2.50985	0	1	1	no
CGI_10000671	CGI_10000671	-	scaffold30814:3528-8232	N	N1	NOTEST	0	0	0	0	1	1	no
CGI_10000672	CGI_10000672	-	scaffold30826:722-2754	N	N1	NOTEST	0.542289	0	-inf	0	1	1	no
CGI_10000673	CGI_10000673	-	scaffold959:6259-7849	N	N1	OK	6.85792	1.76096	-1.96141	-0.923296	0.3078	0.716232	no
CGI_10000674	CGI_10000674	-	C30804:2734-4935	N	N1	NOTEST	0	0	0	0	1	1	no
CGI_10000675	CGI_10000675	-	scaffold1494:788-4041	N	N1	OK	4.01722	9.17523	1.19155	0.809478	0.1133	0.569573	no
CGI_10000676	CGI_10000676	-	scaffold1494:4091-7182	N	N1	OK	6.57629	110.699	4.07323	3.7798	5e-05	0.00585174	yes
CGI_10000677	CGI_10000677	-	C30816:164-6390	N	N1	NOTEST	4.68872	1.6694	-1.48986	0	1	1	no
CGI_10000678	CGI_10000678	-	scaffold30798:1756-4260	N	N1	NOTEST	8.47722	6.40684	-0.403978	0	1	1	no
CGI_10000679	CGI_10000679	-	scaffold30798:5376-5880	N	N1	NOTEST	1.41836	0.284281	-2.31884	0	1	1	no
CGI_10000680	CGI_10000680	-	C30848:6877-7850	N	N1	NOTEST	1.24813	1.10695	-0.173179	0	1	1	no
CGI_10000681	CGI_10000681	-	C30852:1479-1758	N	N1	OK	15.6292	7.61414	-1.03749	-0.578016	0.52925	0.825219	no
CGI_10000682	CGI_10000682	-	C30852:2024-3555	N	N1	NOTEST	3.74928	2.63993	-0.506113	0	1	1	no
CGI_10000683	CGI_10000683	-	C30852:3794-7209	N	N1	OK	13.569	5.24813	-1.37044	-0.893057	0.155	0.637382	no
CGI_10000684	CGI_10000684	-	scaffold1243:287-8276	N	N1	OK	36.2222	11.7089	-1.62927	-1.18723	0.2972	0.713108	no
CGI_10000686	CGI_10000686	-	scaffold1414:4942-8014	N	N1	NOTEST	3.08273	0.452655	-2.76773	0	1	1	no
CGI_10000687	CGI_10000687	-	scaffold30922:174-7514	N	N1	NOTEST	0.636339	0.111862	-2.50807	0	1	1	no
CGI_10000688	CGI_10000688	-	C30954:4355-5969	N	N1	NOTEST	0.188091	0.0599304	-1.65007	0	1	1	no
CGI_10000689	CGI_10000689	-	C30956:4238-7885	N	N1	NOTEST	0	0	0	0	1	1	no
CGI_10000690	CGI_10000690	-	C30958:485-6204	N	N1	OK	119.742	203.754	0.766903	1.01217	0.09225	0.526926	no
CGI_10000691	CGI_10000691	-	scaffold1336:7357-8047	N	N1	OK	77.1092	48.3996	-0.671907	-0.743245	0.22045	0.71281	no
CGI_10000692	CGI_10000692	-	C30974:1042-2707	N	N1	NOTEST	2.6383	0.70142	-1.91126	0	1	1	no
CGI_10000693	CGI_10000693	-	C30994:1268-8621	N	N1	NOTEST	1.13872	0.0991564	-3.52156	0	1	1	no
CGI_10000694	CGI_10000694	-	scaffold31008:278-6937	N	N1	NOTEST	0	0	0	0	1	1	no
CGI_10000695	CGI_10000695	-	C31020:1418-6346	N	N1	NOTEST	0	0	0	0	1	1	no
CGI_10000696	CGI_10000696	-	C31056:18-6783	N	N1	OK	8.29882	4.65857	-0.833019	-0.620787	0.30665	0.716042	no
CGI_10000697	CGI_10000697	-	C31060:316-6452	N	N1	OK	12.8855	4.13497	-1.6398	-1.12463	0.0756	0.48886	no
CGI_10000698	CGI_10000698	-	C31062:6785-8601	N	N1	OK	52.9907	39.9348	-0.408092	-0.402624	0.5082	0.815489	no
CGI_10000699	CGI_10000699	-	C31070:4204-5578	N	N1	OK	5.00467	0.379905	-3.71956	-1.55309	0.24795	0.71281	no
CGI_10000700	CGI_10000700	-	scaffold1263:2895-7417	N	N1	NOTEST	0	0	0	0	1	1	no
CGI_10000701	CGI_10000701	-	scaffold31080:1297-4385	N	N1	OK	13.8902	2.33295	-2.57384	-2.70302	0.23805	0.71281	no
CGI_10000702	CGI_10000702	-	scaffold31080:5683-6199	N	N1	OK	4.04637	114.501	4.82259	2.89384	0.0145	0.238329	no
CGI_10000703	CGI_10000703	-	scaffold31090:7475-8526	N	N1	NOTEST	0	0.0488301	inf	0	1	1	no
CGI_10000704	CGI_10000704	-	C31096:2751-3114	N	N1	NOTEST	1.41204	0.684632	-1.04438	0	1	1	no
CGI_10000705	CGI_10000705	-	C31096:4534-6700	N	N1	NOTEST	0.669093	0	-inf	0	1	1	no
CGI_10000706	CGI_10000706	-	C31106:407-6273	N	N1	OK	122.464	33.1955	-1.88329	-2.10998	0.0007	0.0405588	yes
CGI_10000707	CGI_10000707	-	C31130:1614-7443	N	N1	OK	8.88233	0.798706	-3.4752	-1.27415	0.2558	0.71281	no
CGI_10000708	CGI_10000708	-	C31132:1221-3029	N	N1	NOTEST	0	0.128971	inf	0	1	1	no
CGI_10000709	CGI_10000709	-	C31144:1920-3009	N	N1	NOTEST	0	0	0	0	1	1	no
CGI_10000710	CGI_10000710	-	scaffold31230:304-2233	N	N1	OK	27.0502	15.3467	-0.817716	-0.535616	0.43805	0.780863	no
CGI_10000711	CGI_10000711	-	scaffold31230:3512-4964	N	N1	NOTEST	2.96745	0.688313	-2.10809	0	1	1	no
CGI_10000712	CGI_10000712	-	scaffold31250:1929-3302	N	N1	NOTEST	0.561283	0.462911	-0.277994	0	1	1	no
CGI_10000713	CGI_10000713	-	scaffold1674:4-748	N	N1	OK	12.8017	8.55199	-0.582005	-0.464173	0.47005	0.79747	no
CGI_10000714	CGI_10000714	-	scaffold462:1401-8627	N	N1	OK	20.8101	8.48076	-1.29502	-0.946065	0.39225	0.754342	no
CGI_10000715	CGI_10000715	-	scaffold671:6315-7590	N	N1	OK	13.6999	20.8526	0.606069	0.387643	0.54385	0.832246	no
CGI_10000717	CGI_10000717	-	C31256:3715-4656	N	N1	NOTEST	0	0	0	0	1	1	no
CGI_10000718	CGI_10000718	-	C31256:4930-5962	N	N1	NOTEST	0	0	0	0	1	1	no
CGI_10000719	CGI_10000719	-	C31256:7993-8410	N	N1	NOTEST	0.872842	0.13158	-2.72978	0	1	1	no
CGI_10000720	CGI_10000720	-	C31260:410-8405	N	N1	NOTEST	1.27199	1.10914	-0.197642	0	1	1	no
CGI_10000721	CGI_10000721	-	scaffold1712:323-7089	N	N1	NOTEST	0	0	0	0	1	1	no
CGI_10000723	CGI_10000723	-	scaffold1311:1559-1862	N	N1	NOTEST	0	0	0	0	1	1	no
CGI_10000724	CGI_10000724	-	scaffold1311:3914-4187	N	N1	OK	0	65.0744	inf	-nan	0.0001	0.00970376	yes
CGI_10000725	CGI_10000725	-	scaffold1311:4327-4780	N	N1	OK	9.37314	367.513	5.29312	3.65467	0.00255	0.0933911	no
CGI_10000726	CGI_10000726	-	scaffold1311:5969-6131	N	N1	NOTEST	0	0	0	0	1	1	no
CGI_10000727	CGI_10000727	-	scaffold1311:6169-6466	N	N1	OK	38.788	163.335	2.07415	1.37009	0.0583	0.439497	no
CGI_10000728	CGI_10000728	-	scaffold1311:7439-7748	N	N1	OK	0.654023	46.9573	6.16586	1.46052	0.0784	0.49593	no
CGI_10000730	CGI_10000730	-	C31292:419-4327	N	N1	NOTEST	0.315031	0.0595678	-2.40289	0	1	1	no
CGI_10000731	CGI_10000731	-	C31322:2727-8628	N	N1	OK	2.82862	20.1153	2.83013	1.35882	0.05245	0.420826	no
CGI_10000732	CGI_10000732	-	scaffold31382:6168-6891	N	N1	NOTEST	0	0.0450993	inf	0	1	1	no
CGI_10000733	CGI_10000733	-	scaffold31330:2923-8145	N	N1	OK	10.5777	3.63617	-1.54054	-0.744707	0.43785	0.780799	no
CGI_10000734	CGI_10000734	-	scaffold31334:84-1065	N	N1	NOTEST	0.257738	0.175487	-0.554538	0	1	1	no
CGI_10000735	CGI_10000735	-	C31340:471-4908	N	N1	NOTEST	0.56556	0.0397556	-3.83045	0	1	1	no
CGI_10000736	CGI_10000736	-	C31346:343-1350	N	N1	NOTEST	0	0	0	0	1	1	no
CGI_10000737	CGI_10000737	-	scaffold31348:585-1362	N	N1	NOTEST	0.185109	0.126805	-0.545772	0	1	1	no
CGI_10000738	CGI_10000738	-	scaffold31348:1401-9130	N	N1	NOTEST	0.27163	0.104228	-1.3819	0	1	1	no
CGI_10000739	CGI_10000739	-	C31366:392-6299	N	N1	NOTEST	2.00099	0	-inf	0	1	1	no
CGI_10000740	CGI_10000740	-	scaffold31388:4344-8298	N	N1	NOTEST	3.2008	0.720803	-2.15075	0	1	1	no
CGI_10000741	CGI_10000741	-	scaffold31376:473-1867	N	N1	OK	1.68569	6.95671	2.04506	0.82173	0.14345	0.620456	no
CGI_10000742	CGI_10000742	-	scaffold31660:1153-5491	N	N1	NOTEST	0	0	0	0	1	1	no
CGI_10000743	CGI_10000743	-	C31390:615-3628	N	N1	NOTEST	1.86755	0	-inf	0	1	1	no
CGI_10000744	CGI_10000744	-	C31390:4006-8251	N	N1	NOTEST	1.64383	0.607916	-1.43511	0	1	1	no
CGI_10000745	CGI_10000745	-	C31410:1576-7454	N	N1	NOTEST	1.36261	0.710023	-0.940435	0	1	1	no
CGI_10000746	CGI_10000746	-	C31414:5465-7672	N	N1	NOTEST	0.116286	0.205122	0.818806	0	1	1	no
CGI_10000747	CGI_10000747	-	scaffold155:867-8083	N	N1	OK	11.4504	24.4772	1.09604	1.10741	0.0905	0.522795	no
CGI_10000748	CGI_10000748	-	scaffold1363:480-9247	N	N1	OK	1.46244	6.80057	2.21728	1.23349	0.06105	0.448046	no
CGI_10000749	CGI_10000749	-	C31442:1671-8783	N	N1	NOTEST	0	0	0	0	1	1	no
CGI_10000750	CGI_10000750	-	scaffold543:1060-2737	N	N1	NOTEST	0.0985765	0.0162761	-2.59849	0	1	1	no
CGI_10000751	CGI_10000751	-	C31458:3877-6839	N	N1	OK	9.3034	40.3259	2.11588	1.98812	0.00925	0.192066	no
CGI_10000752	CGI_10000752	-	C31466:3749-3980	N	N1	NOTEST	3.55422	0	-inf	0	1	1	no
CGI_10000753	CGI_10000753	-	C31466:5051-7001	N	N1	NOTEST	0.319346	0.0684697	-2.22158	0	1	1	no
CGI_10000754	CGI_10000754	-	scaffold31484:7304-8246	N	N1	OK	13.6597	2.04034	-2.74304	-1.40532	0.25985	0.71281	no
CGI_10000755	CGI_10000755	-	C31488:4161-6756	N	N1	OK	15.6905	5.0239	-1.64302	-1.48776	0.03665	0.362213	no
CGI_10000756	CGI_10000756	-	C31500:1608-6624	N	N1	NOTEST	1.3983	0.792825	-0.818596	0	1	1	no
CGI_10000757	CGI_10000757	-	C31510:3587-4773	N	N1	NOTEST	0	0	0	0	1	1	no
CGI_10000758	CGI_10000758	-	C31510:6474-7785	N	N1	NOTEST	0.0458785	0.026935	-0.768336	0	1	1	no
CGI_10000759	CGI_10000759	-	scaffold31514:6211-9497	N	N1	OK	34.6751	18.3004	-0.922026	-0.780934	0.2899	0.71281	no
CGI_10000760	CGI_10000760	-	scaffold31560:1026-1308	N	N1	NOTEST	0	0	0	0	1	1	no
CGI_10000761	CGI_10000761	-	C31526:2310-9331	N	N1	OK	13.7046	3.25928	-2.07204	-1.32009	0.25915	0.71281	no
CGI_10000762	CGI_10000762	-	scaffold1547:1168-9176	N	N1	NOTEST	3.89022	0.678329	-2.5198	0	1	1	no
CGI_10000763	CGI_10000763	-	scaffold31534:1193-3724	N	N1	NOTEST	0	0	0	0	1	1	no
CGI_10000764	CGI_10000764	-	scaffold31538:2777-3774	N	N1	NOTEST	0.667084	0.223985	-1.57446	0	1	1	no
CGI_10000765	CGI_10000765	-	scaffold31538:4011-9466	N	N1	NOTEST	0.45251	0.115368	-1.9717	0	1	1	no
CGI_10000766	CGI_10000766	-	C31546:176-8610	N	N1	NOTEST	3.57875	2.4934	-0.521341	0	1	1	no
CGI_10000767	CGI_10000767	-	scaffold31556:4262-8945	N	N1	OK	28.7852	46.749	0.69961	0.796384	0.16755	0.654592	no
CGI_10000768	CGI_10000768	-	scaffold1461:863-5170	N	N1	OK	9.28929	2.59407	-1.84035	-1.08274	0.27075	0.71281	no
CGI_10000769	CGI_10000769	-	scaffold1461:6973-9606	N	N1	OK	46.8063	35.9486	-0.380769	-0.400026	0.5298	0.825499	no
CGI_10000770	CGI_10000770	-	C31572:783-6245	N	N1	NOTEST	1.57274	1.13871	-0.465878	0	1	1	no
CGI_10000772	CGI_10000772	-	C31630:153-4247	N	N1	NOTEST	0	0	0	0	1	1	no
CGI_10000773	CGI_10000773	-	scaffold31638:406-8631	N	N1	NOTEST	0.113113	0	-inf	0	1	1	no
CGI_10000774	CGI_10000774	-	scaffold31684:6548-7563	N	N1	NOTEST	0	0	0	0	1	1	no
CGI_10000775	CGI_10000775	-	C31668:795-7816	N	N1	NOTEST	0	0	0	0	1	1	no
CGI_10000776	CGI_10000776	-	scaffold31680:2008-8877	N	N1	OK	24.7292	19.6326	-0.332967	-0.306381	0.6551	0.881354	no
CGI_10000778	CGI_10000778	-	scaffold1565:459-9199	N	N1	OK	8.7184	2.18517	-1.99632	-0.958273	0.333	0.724276	no
CGI_10000779	CGI_10000779	-	C31694:3284-9162	N	N1	OK	26.3458	21.2699	-0.308762	-0.309067	0.5984	0.858221	no
CGI_10000780	CGI_10000780	-	scaffold350:1104-3206	N	N1	NOTEST	0	0.015569	inf	0	1	1	no
CGI_10000781	CGI_10000781	-	C31706:7449-8100	N	N1	NOTEST	0	0	0	0	1	1	no
CGI_10000782	CGI_10000782	-	C31714:2247-2553	N	N1	NOTEST	0	0	0	0	1	1	no
CGI_10000783	CGI_10000783	-	C31714:6429-7974	N	N1	NOTEST	0	0	0	0	1	1	no
CGI_10000785	CGI_10000785	-	scaffold31736:5825-8930	N	N1	NOTEST	0.765487	0.693205	-0.143096	0	1	1	no
CGI_10000786	CGI_10000786	-	scaffold31784:7513-9215	N	N1	NOTEST	0.921603	0.0913314	-3.33496	0	1	1	no
CGI_10000787	CGI_10000787	-	scaffold864:3812-8570	N	N1	OK	23.5654	7.52892	-1.64615	-0.643628	0.34965	0.732659	no
CGI_10000788	CGI_10000788	-	C31746:4303-6781	N	N1	OK	18.3659	245.363	3.73982	2.19516	0.0086	0.185402	no
CGI_10000789	CGI_10000789	-	scaffold475:4743-9923	N	N1	OK	49.0933	10.5207	-2.22229	-1.81973	0.2188	0.71281	no
CGI_10000790	CGI_10000790	-	scaffold31752:4063-7288	N	N1	OK	0.512351	20.4781	5.3208	1.60786	0.1379	0.611394	no
CGI_10000792	CGI_10000792	-	scaffold1269:2492-2870	N	N1	OK	33.7823	16.2702	-1.05403	-0.798623	0.33045	0.723321	no
CGI_10000793	CGI_10000793	-	C31778:1064-7400	N	N1	NOTEST	1.33428	0.575976	-1.21199	0	1	1	no
CGI_10000794	CGI_10000794	-	C31806:446-1355	N	N1	NOTEST	3.05409	0.759682	-2.00728	0	1	1	no
CGI_10000795	CGI_10000795	-	C31808:1952-2852	N	N1	OK	5.32676	1.43404	-1.89317	-0.885124	0.37245	0.743263	no
CGI_10000796	CGI_10000796	-	scaffold31842:1226-10097	N	N1	NOTEST	2.6286	0.39192	-2.74566	0	1	1	no
CGI_10000799	CGI_10000799	-	scaffold1649:2986-4234	N	N1	NOTEST	0	0	0	0	1	1	no
CGI_10000800	CGI_10000800	-	scaffold1649:4263-4905	N	N1	NOTEST	0	0	0	0	1	1	no
CGI_10000801	CGI_10000801	-	scaffold1649:4927-6805	N	N1	NOTEST	0	0	0	0	1	1	no
CGI_10000803	CGI_10000803	-	scaffold1649:7626-10119	N	N1	NOTEST	0	0	0	0	1	1	no
CGI_10000804	CGI_10000804	-	scaffold31900:4889-5159	N	N1	NOTEST	0	0	0	0	1	1	no
CGI_10000805	CGI_10000805	-	scaffold31900:5812-6499	N	N1	NOTEST	0.244345	0	-inf	0	1	1	no
CGI_10000806	CGI_10000806	-	C31838:2366-2594	N	N1	NOTEST	0	0	0	0	1	1	no
CGI_10000807	CGI_10000807	-	C31838:4826-10097	N	N1	OK	19.5526	4.93777	-1.98543	-1.03847	0.33355	0.72453	no
CGI_10000808	CGI_10000808	-	C31882:1062-2098	N	N1	NOTEST	0.853894	0.255867	-1.73867	0	1	1	no
CGI_10000809	CGI_10000809	-	C31882:4255-5071	N	N1	NOTEST	0	0	0	0	1	1	no
CGI_10000810	CGI_10000810	-	scaffold31880:368-5714	N	N1	NOTEST	0	0	0	0	1	1	no
CGI_10000811	CGI_10000811	-	C31896:4595-5261	N	N1	OK	178.584	84.9218	-1.0724	-1.3827	0.04005	0.375664	no
CGI_10000812	CGI_10000812	-	C31896:7782-8707	N	N1	OK	5.54744	1.79345	-1.62908	-0.647972	0.40675	0.762532	no
CGI_10000813	CGI_10000813	-	C31902:601-1836	N	N1	NOTEST	0	0	0	0	1	1	no
CGI_10000814	CGI_10000814	-	C31910:5234-9075	N	N1	NOTEST	4.04969	0	-inf	0	1	1	no
CGI_10000815	CGI_10000815	-	C31940:3864-4491	N	N1	NOTEST	0.295625	0.00939748	-4.97535	0	1	1	no
CGI_10000816	CGI_10000816	-	scaffold31956:3659-8304	N	N1	NOTEST	0.717327	0.179123	-2.00168	0	1	1	no
CGI_10000817	CGI_10000817	-	scaffold31956:8432-9686	N	N1	NOTEST	0.393477	0.111566	-1.81839	0	1	1	no
CGI_10000818	CGI_10000818	-	C31964:999-7565	N	N1	OK	6.58296	8.90775	0.436325	0.447835	0.4534	0.78858	no
CGI_10000819	CGI_10000819	-	scaffold1622:7557-10480	N	N1	NOTEST	0.1305	0	-inf	0	1	1	no
CGI_10000820	CGI_10000820	-	scaffold1531:1698-10376	N	N1	NOTEST	0	0.313964	inf	0	1	1	no
CGI_10000821	CGI_10000821	-	C31986:1777-8097	N	N1	OK	4.83773	2.94523	-0.715951	-0.372367	0.64455	0.877042	no
CGI_10000822	CGI_10000822	-	C31988:2911-6824	N	N1	OK	21.02	5.94835	-1.8212	-1.22951	0.0531	0.422663	no
CGI_10000823	CGI_10000823	-	C31996:5973-6881	N	N1	NOTEST	0	0	0	0	1	1	no
CGI_10000824	CGI_10000824	-	C31996:8927-9233	N	N1	NOTEST	0	0	0	0	1	1	no
CGI_10000825	CGI_10000825	-	C32006:10048-10628	N	N1	OK	5.57667	0.726619	-2.94013	-0.975557	0.15445	0.636666	no
CGI_10000826	CGI_10000826	-	scaffold32014:7352-7853	N	N1	OK	11.1308	4.10512	-1.43907	-0.753632	0.4536	0.78867	no
CGI_10000827	CGI_10000827	-	scaffold849:10395-10662	N	N1	NOTEST	0	0	0	0	1	1	no
CGI_10000828	CGI_10000828	-	scaffold32030:2086-9440	N	N1	NOTEST	0	0.0627626	inf	0	1	1	no
CGI_10000829	CGI_10000829	-	C32040:720-1176	N	N1	NOTEST	0	0	0	0	1	1	no
CGI_10000836	CGI_10000836	-	C32056:633-5319	N	N1	NOTEST	0.26294	0.102867	-1.35396	0	1	1	no
CGI_10000837	CGI_10000837	-	scaffold32120:395-10645	N	N1	NOTEST	0.688761	0	-inf	0	1	1	no
CGI_10000838	CGI_10000838	-	scaffold826:201-10326	N	N1	NOTEST	0.0753375	0.0362798	-1.0542	0	1	1	no
CGI_10000839	CGI_10000839	-	scaffold32102:1079-2756	N	N1	NOTEST	3.77504	2.12925	-0.826145	0	1	1	no
CGI_10000840	CGI_10000840	-	C32110:1021-8135	N	N1	NOTEST	2.25209	0.732968	-1.61944	0	1	1	no
CGI_10000841	CGI_10000841	-	C32110:8246-8759	N	N1	NOTEST	3.23064	0.971546	-1.73347	0	1	1	no
CGI_10000842	CGI_10000842	-	C32122:1084-3963	N	N1	NOTEST	0	0	0	0	1	1	no
CGI_10000843	CGI_10000843	-	scaffold32118:1539-8487	N	N1	NOTEST	0	0.150056	inf	0	1	1	no
CGI_10000844	CGI_10000844	-	C32136:176-5089	N	N1	NOTEST	0	0	0	0	1	1	no
CGI_10000846	CGI_10000846	-	scaffold32140:1401-1839	N	N1	NOTEST	0	0	0	0	1	1	no
CGI_10000847	CGI_10000847	-	scaffold32064:8150-8423	N	N1	NOTEST	2.64206	0.478503	-2.46506	0	1	1	no
CGI_10000848	CGI_10000848	-	scaffold32178:2252-10828	N	N1	NOTEST	0.682165	0.31041	-1.13594	0	1	1	no
CGI_10000850	CGI_10000850	-	C32156:454-1672	N	N1	OK	18.1951	5.6292	-1.69255	-1.74464	0.02365	0.29817	no
CGI_10000851	CGI_10000851	-	C32156:2369-10885	N	N1	OK	4.79681	15.1786	1.66189	1.33604	0.0277	0.319839	no
CGI_10000852	CGI_10000852	-	scaffold744:1835-8489	N	N1	OK	28.7631	4.77459	-2.59077	-1.59747	0.26285	0.71281	no
CGI_10000853	CGI_10000853	-	scaffold744:9050-9266	N	N1	OK	139.1	293.88	1.0791	0.947212	0.16455	0.65015	no
CGI_10000854	CGI_10000854	-	C32176:4829-5267	N	N1	NOTEST	0.669527	0	-inf	0	1	1	no
CGI_10000855	CGI_10000855	-	scaffold32180:3437-8392	N	N1	NOTEST	0	0	0	0	1	1	no
CGI_10000856	CGI_10000856	-	scaffold1298:1189-10313	N	N1	OK	12.9665	3.38232	-1.93871	-1.27543	0.03765	0.366471	no
CGI_10000858	CGI_10000858	-	scaffold32192:7168-9005	N	N1	OK	26.8485	7.26127	-1.88655	-1.40937	0.3041	0.715306	no
CGI_10000859	CGI_10000859	-	C32196:667-10785	N	N1	OK	14.3648	16.1608	0.169967	0.206372	0.81645	0.941097	no
CGI_10000860	CGI_10000860	-	scaffold1463:244-3439	N	N1	NOTEST	0.57276	0.182727	-1.64824	0	1	1	no
CGI_10000861	CGI_10000861	-	scaffold900:6515-8519	N	N1	NOTEST	0	0.0149496	inf	0	1	1	no
CGI_10000862	CGI_10000862	-	scaffold283:344-8847	N	N1	NOTEST	0.82845	0.0569256	-3.86326	0	1	1	no
CGI_10000863	CGI_10000863	-	scaffold1614:3124-10118	N	N1	NOTEST	0.232813	0.0865266	-1.42795	0	1	1	no
CGI_10000864	CGI_10000864	-	C32216:2247-3254	N	N1	OK	17.6801	18.0414	0.0291812	0.0247441	0.96925	0.988789	no
CGI_10000865	CGI_10000865	-	C32216:4197-8009	N	N1	OK	23.3988	9.41388	-1.31357	-1.40638	0.03615	0.360128	no
CGI_10000866	CGI_10000866	-	C32222:1823-9853	N	N1	OK	9.59184	6.07202	-0.659631	-0.476826	0.57225	0.846779	no
CGI_10000867	CGI_10000867	-	C32224:4423-11004	N	N1	OK	170.586	195.861	0.199326	0.21672	0.7119	0.904236	no
CGI_10000868	CGI_10000868	-	C32228:1779-2103	N	N1	NOTEST	0	0	0	0	1	1	no
CGI_10000869	CGI_10000869	-	C32240:3291-8608	N	N1	NOTEST	4.6808	1.44715	-1.69354	0	1	1	no
CGI_10000870	CGI_10000870	-	C32246:6970-8171	N	N1	NOTEST	0	0.0887573	inf	0	1	1	no
CGI_10000871	CGI_10000871	-	C32264:1683-3021	N	N1	OK	24.717	23.3447	-0.0824089	-0.0814715	0.8904	0.965154	no
CGI_10000872	CGI_10000872	-	C32270:9977-10379	N	N1	NOTEST	0	0.0887516	inf	0	1	1	no
CGI_10000873	CGI_10000873	-	C32272:9966-10116	N	N1	NOTEST	0	0	0	0	1	1	no
CGI_10000874	CGI_10000874	-	C32276:2611-10129	N	N1	NOTEST	0.334022	0.0289792	-3.52685	0	1	1	no
CGI_10000875	CGI_10000875	-	C32276:10429-10888	N	N1	NOTEST	0.569378	0	-inf	0	1	1	no
CGI_10000876	CGI_10000876	-	C32278:1887-7157	N	N1	NOTEST	0	0.150502	inf	0	1	1	no
CGI_10000877	CGI_10000877	-	C32292:1276-8481	N	N1	OK	52.1506	33.1891	-0.651972	-0.749091	0.20935	0.707011	no
CGI_10000878	CGI_10000878	-	scaffold32300:1692-9281	N	N1	OK	13.1595	1.65795	-2.98864	-0.806143	0.50825	0.815532	no
CGI_10000879	CGI_10000879	-	scaffold32300:1692-9281	N	N1	OK	28.0987	13.8709	-1.01845	-0.831047	0.40185	0.759462	no
CGI_10000880	CGI_10000880	-	scaffold32300:10007-10525	N	N1	OK	13.6511	2.5753	-2.4062	-1.14969	0.28035	0.71281	no
CGI_10000881	CGI_10000881	-	scaffold710:3608-3965	N	N1	NOTEST	0	0	0	0	1	1	no
CGI_10000882	CGI_10000882	-	scaffold96:9754-10240	N	N1	OK	8.49609	4.5173	-0.911337	-0.502345	0.58995	0.85442	no
CGI_10000883	CGI_10000883	-	C32318:2479-10983	N	N1	NOTEST	0	0	0	0	1	1	no
CGI_10000884	CGI_10000884	-	C32328:2862-10022	N	N1	NOTEST	0	0.0458911	inf	0	1	1	no
CGI_10000885	CGI_10000885	-	C32332:10571-11006	N	N1	NOTEST	0	0	0	0	1	1	no
CGI_10000886	CGI_10000886	-	scaffold32410:59-10575	N	N1	OK	6.63786	12.2335	0.882044	0.690747	0.31365	0.717804	no
CGI_10000887	CGI_10000887	-	C32390:6522-8870	N	N1	NOTEST	3.14174	1.80177	-0.802145	0	1	1	no
CGI_10000888	CGI_10000888	-	C32398:559-3105	N	N1	NOTEST	0	0	0	0	1	1	no
CGI_10000889	CGI_10000889	-	C32406:4837-5519	N	N1	NOTEST	3.35261	0.7803	-2.10318	0	1	1	no
CGI_10000890	CGI_10000890	-	C32424:4529-11055	N	N1	OK	24.7583	65.3437	1.40013	1.38521	0.01175	0.215538	no
CGI_10000891	CGI_10000891	-	C32426:1414-5363	N	N1	NOTEST	2.55159	0.268004	-3.25107	0	1	1	no
CGI_10000893	CGI_10000893	-	C32444:272-9566	N	N1	OK	15.5576	13.5146	-0.203107	-0.192181	0.76575	0.92359	no
CGI_10000894	CGI_10000894	-	C32444:272-9566	N	N1	NOTEST	1.80339	0.740751	-1.28365	0	1	1	no
CGI_10000895	CGI_10000895	-	scaffold1478:129-11329	N	N1	NOTEST	0.468018	0.556193	0.249022	0	1	1	no
CGI_10000897	CGI_10000897	-	C32468:7211-11157	N	N1	NOTEST	0.543518	0.0906015	-2.58472	0	1	1	no
CGI_10000898	CGI_10000898	-	scaffold32470:175-4292	N	N1	OK	28.8685	13.3519	-1.11245	-0.784633	0.4119	0.765682	no
CGI_10000899	CGI_10000899	-	scaffold32488:5989-10777	N	N1	NOTEST	0	0.423735	inf	0	1	1	no
CGI_10000900	CGI_10000900	-	C32482:8163-10615	N	N1	NOTEST	1.80481	0.430947	-2.06627	0	1	1	no
CGI_10000901	CGI_10000901	-	scaffold32520:838-7009	N	N1	OK	28.814	11.2286	-1.3596	-0.725772	0.4429	0.783263	no
CGI_10000902	CGI_10000902	-	C32484:935-10888	N	N1	OK	31.1309	9.63506	-1.69198	-1.01995	0.37485	0.744558	no
CGI_10000903	CGI_10000903	-	C32484:935-10888	N	N1	OK	18.133	18.652	0.0407091	0.0289324	0.95315	0.983687	no
CGI_10000904	CGI_10000904	-	scaffold1208:227-10200	N	N1	NOTEST	0.43212	0.119962	-1.84885	0	1	1	no
CGI_10000905	CGI_10000905	-	scaffold1613:1627-11706	N	N1	OK	159.301	363.291	1.18937	1.80604	0.01045	0.204231	no
CGI_10000906	CGI_10000906	-	C32512:876-9878	N	N1	OK	14.6584	6.22649	-1.23524	-0.880608	0.1911	0.685484	no
CGI_10000907	CGI_10000907	-	scaffold32530:666-11598	N	N1	NOTEST	1.86471	0.615317	-1.59955	0	1	1	no
CGI_10000908	CGI_10000908	-	C32532:383-737	N	N1	NOTEST	0	0	0	0	1	1	no
CGI_10000909	CGI_10000909	-	C32532:4817-6568	N	N1	NOTEST	0	0.0162631	inf	0	1	1	no
CGI_10000910	CGI_10000910	-	C32536:3573-9269	N	N1	NOTEST	0.749489	0.122092	-2.61793	0	1	1	no
CGI_10000911	CGI_10000911	-	scaffold32546:8888-9134	N	N1	NOTEST	0	0	0	0	1	1	no
CGI_10000912	CGI_10000912	-	C32552:817-10296	N	N1	NOTEST	0.0442243	0	-inf	0	1	1	no
CGI_10000913	CGI_10000913	-	C32554:3428-7957	N	N1	NOTEST	4.34276	0.564125	-2.94453	0	1	1	no
CGI_10000914	CGI_10000914	-	scaffold32526:3724-5282	N	N1	NOTEST	0.114678	0.0135788	-3.07816	0	1	1	no
CGI_10000915	CGI_10000915	-	C32568:639-2280	N	N1	NOTEST	0	0.0129658	inf	0	1	1	no
CGI_10000916	CGI_10000916	-	C32578:9395-9944	N	N1	NOTEST	0	0	0	0	1	1	no
CGI_10000917	CGI_10000917	-	scaffold32586:1735-2161	N	N1	NOTEST	0	0	0	0	1	1	no
CGI_10000918	CGI_10000918	-	scaffold32632:399-3356	N	N1	OK	13.2008	3.48388	-1.92186	-1.10323	0.3099	0.716679	no
CGI_10000919	CGI_10000919	-	scaffold1254:2460-9836	N	N1	NOTEST	0	0	0	0	1	1	no
CGI_10000920	CGI_10000920	-	C32596:1774-8356	N	N1	OK	10.7243	2.20595	-2.28142	-1.11864	0.26955	0.71281	no
CGI_10000921	CGI_10000921	-	C32596:1774-8356	N	N1	OK	10.045	1.62032	-2.63212	-1.12929	0.187	0.68062	no
CGI_10000922	CGI_10000922	-	scaffold1273:10534-11423	N	N1	NOTEST	0	0	0	0	1	1	no
CGI_10000923	CGI_10000923	-	C32614:457-896	N	N1	NOTEST	0	0	0	0	1	1	no
CGI_10000930	CGI_10000930	-	scaffold693:1017-11877	N	N1	NOTEST	0	0.10935	inf	0	1	1	no
CGI_10000931	CGI_10000931	-	C32636:860-6046	N	N1	NOTEST	0	0	0	0	1	1	no
CGI_10000932	CGI_10000932	-	C32636:6999-9678	N	N1	OK	7.75429	2.21018	-1.81083	-0.889484	0.3001	0.714064	no
CGI_10000933	CGI_10000933	-	scaffold1408:1074-10794	N	N1	NOTEST	0	0.19222	inf	0	1	1	no
CGI_10000934	CGI_10000934	-	C32654:1534-6634	N	N1	OK	13.7615	4.50129	-1.61222	-1.29025	0.0685	0.470679	no
CGI_10000935	CGI_10000935	-	C32654:6855-11944	N	N1	OK	49.4884	10.2175	-2.27604	-1.96149	0.0006	0.0367553	yes
CGI_10000936	CGI_10000936	-	C32656:2028-4677	N	N1	NOTEST	0	0	0	0	1	1	no
CGI_10000937	CGI_10000937	-	C32660:570-3111	N	N1	NOTEST	0.442917	0.105737	-2.06655	0	1	1	no
CGI_10000938	CGI_10000938	-	C32660:6430-7555	N	N1	NOTEST	0	0	0	0	1	1	no
CGI_10000940	CGI_10000940	-	C32682:11100-12175	N	N1	NOTEST	2.06268	0.473002	-2.1246	0	1	1	no
CGI_10000941	CGI_10000941	-	scaffold32688:83-10909	N	N1	OK	27.2095	19.0005	-0.51807	-0.518043	0.37655	0.745544	no
CGI_10000942	CGI_10000942	-	C32714:2274-3687	N	N1	NOTEST	2.57096	0.530378	-2.27722	0	1	1	no
CGI_10000943	CGI_10000943	-	scaffold32708:7042-11374	N	N1	OK	7.09245	3.17664	-1.15878	-0.61455	0.49845	0.810701	no
CGI_10000944	CGI_10000944	-	scaffold32718:1272-8099	N	N1	NOTEST	0	1.56109	inf	0	1	1	no
CGI_10000945	CGI_10000945	-	C32748:6570-6864	N	N1	NOTEST	0	0	0	0	1	1	no
CGI_10000947	CGI_10000947	-	C32774:118-12346	N	N1	OK	220.86	18.378	-3.58708	-3.58597	5e-05	0.00585174	yes
CGI_10000948	CGI_10000948	-	C32774:118-12346	N	N1	NOTEST	2.11138	0.496521	-2.08826	0	1	1	no
CGI_10000949	CGI_10000949	-	scaffold979:9741-11818	N	N1	OK	11.4774	4.99759	-1.19949	-0.651735	0.46885	0.796723	no
CGI_10000950	CGI_10000950	-	C32794:7026-7212	N	N1	NOTEST	0	0	0	0	1	1	no
CGI_10000951	CGI_10000951	-	scaffold32850:60-6772	N	N1	OK	42.082	26.2528	-0.680734	-0.62529	0.25735	0.71281	no
CGI_10000952	CGI_10000952	-	scaffold32850:7255-11333	N	N1	NOTEST	0.423913	0.67898	0.6796	0	1	1	no
CGI_10000953	CGI_10000953	-	C32812:129-11753	N	N1	OK	31.9731	44.403	0.473799	0.408884	0.5367	0.828801	no
CGI_10000954	CGI_10000954	-	C32814:2546-8500	N	N1	OK	34.5438	56.6941	0.71477	0.734749	0.2077	0.705533	no
CGI_10000955	CGI_10000955	-	C32814:2546-8500	N	N1	OK	9.59362	31.1574	1.69943	0.591559	0.5109	0.816852	no
CGI_10000956	CGI_10000956	-	C32814:10432-11176	N	N1	OK	16.3438	4.00536	-2.02874	-1.00366	0.3448	0.73024	no
CGI_10000958	CGI_10000958	-	C32842:67-3575	N	N1	OK	3.0348	14.1496	2.22109	1.13615	0.09925	0.543169	no
CGI_10000959	CGI_10000959	-	scaffold33090:9149-12598	N	N1	NOTEST	0	0	0	0	1	1	no
CGI_10000960	CGI_10000960	-	C32848:8384-10007	N	N1	NOTEST	0.800569	0.14756	-2.43973	0	1	1	no
CGI_10000961	CGI_10000961	-	C32848:10212-10398	N	N1	NOTEST	4.0863	0	-inf	0	1	1	no
CGI_10000964	CGI_10000964	-	scaffold32894:1330-12707	N	N1	NOTEST	0	0	0	0	1	1	no
CGI_10000967	CGI_10000967	-	scaffold303:4270-12048	N	N1	NOTEST	0.455095	0.172661	-1.39823	0	1	1	no
CGI_10000968	CGI_10000968	-	scaffold32864:1397-11126	N	N1	NOTEST	0	0.0563262	inf	0	1	1	no
CGI_10000969	CGI_10000969	-	scaffold32864:1397-11126	N	N1	NOTEST	0	0	0	0	1	1	no
CGI_10000972	CGI_10000972	-	scaffold32956:677-6873	N	N1	NOTEST	0.128268	0.0447524	-1.51912	0	1	1	no
CGI_10000974	CGI_10000974	-	scaffold1496:2459-12060	N	N1	NOTEST	0.0133062	0.0137616	0.0485557	0	1	1	no
CGI_10000975	CGI_10000975	-	C32984:5228-10162	N	N1	OK	9.2546	6.47057	-0.516277	-0.345111	0.56455	0.842654	no
CGI_10000976	CGI_10000976	-	C32992:1476-6000	N	N1	NOTEST	4.82737	0.584908	-3.04496	0	1	1	no
CGI_10000977	CGI_10000977	-	C32992:9245-9527	N	N1	NOTEST	0	0	0	0	1	1	no
CGI_10000978	CGI_10000978	-	C32994:862-12356	N	N1	OK	299.361	205.204	-0.544829	-0.567886	0.45135	0.787796	no
CGI_10000979	CGI_10000979	-	scaffold33248:1412-11752	N	N1	NOTEST	2.86668	1.23112	-1.21941	0	1	1	no
CGI_10000980	CGI_10000980	-	scaffold33030:1081-4618	N	N1	OK	63.0698	153.785	1.2859	1.87975	0.00805	0.179614	no
CGI_10000981	CGI_10000981	-	scaffold289:10848-12231	N	N1	NOTEST	0	0	0	0	1	1	no
CGI_10000982	CGI_10000982	-	scaffold33066:493-3740	N	N1	NOTEST	0	0	0	0	1	1	no
CGI_10000983	CGI_10000983	-	scaffold33066:4216-11139	N	N1	NOTEST	1.07346	0.579942	-0.888294	0	1	1	no
CGI_10000985	CGI_10000985	-	scaffold33036:1875-11676	N	N1	NOTEST	0	0	0	0	1	1	no
CGI_10000986	CGI_10000986	-	scaffold1694:394-12053	N	N1	NOTEST	0	0	0	0	1	1	no
CGI_10000987	CGI_10000987	-	scaffold33052:3901-10862	N	N1	NOTEST	0	0	0	0	1	1	no
CGI_10000988	CGI_10000988	-	scaffold33082:1045-12947	N	N1	NOTEST	0.216655	0	-inf	0	1	1	no
CGI_10000989	CGI_10000989	-	C33084:9406-12301	N	N1	NOTEST	0	0	0	0	1	1	no
CGI_10000990	CGI_10000990	-	scaffold1085:5010-9477	N	N1	NOTEST	0	0	0	0	1	1	no
CGI_10000991	CGI_10000991	-	C33102:281-3329	N	N1	OK	10.1201	2.03783	-2.31211	-1.00993	0.3144	0.718008	no
CGI_10000992	CGI_10000992	-	C33102:4277-5782	N	N1	OK	12.597	194.609	3.94942	2.2827	0.0062	0.157591	no
CGI_10000993	CGI_10000993	-	C33102:6399-7428	N	N1	OK	57.8636	6.66883	-3.11715	-2.50922	0.0037	0.116496	no
CGI_10000994	CGI_10000994	-	scaffold33132:5088-12821	N	N1	NOTEST	0.459142	0.171698	-1.41907	0	1	1	no
CGI_10000995	CGI_10000995	-	scaffold33108:46-10547	N	N1	OK	53.3929	41.9234	-0.348892	-0.309684	0.6705	0.887402	no
CGI_10000996	CGI_10000996	-	scaffold33108:46-10547	N	N1	OK	23.3293	92.7652	1.99144	1.05393	0.14275	0.619249	no
CGI_10000997	CGI_10000997	-	scaffold33154:4909-11167	N	N1	NOTEST	0.323818	0	-inf	0	1	1	no
CGI_10000998	CGI_10000998	-	C33128:835-3741	N	N1	NOTEST	0.843309	0.493254	-0.773731	0	1	1	no
CGI_10000999	CGI_10000999	-	C33128:4120-4516	N	N1	NOTEST	2.61541	1.72412	-0.601178	0	1	1	no
CGI_10001000	CGI_10001000	-	C33128:5159-5516	N	N1	NOTEST	1.48875	0.162848	-3.1925	0	1	1	no
CGI_10001001	CGI_10001001	-	C33128:6805-8945	N	N1	NOTEST	0.191944	0.125168	-0.616824	0	1	1	no
CGI_10001002	CGI_10001002	-	scaffold33146:3729-9995	N	N1	OK	5.39818	5.26296	-0.036598	-0.024274	0.85375	0.953481	no
CGI_10001003	CGI_10001003	-	C33148:5141-11739	N	N1	NOTEST	1.05085	0.356401	-1.55998	0	1	1	no
CGI_10001004	CGI_10001004	-	scaffold33134:1268-5257	N	N1	OK	19.877	8.35459	-1.25046	-0.954855	0.36035	0.737748	no
CGI_10001005	CGI_10001005	-	scaffold33134:6489-13207	N	N1	OK	28.6834	56.9296	0.988963	0.944578	0.11825	0.578518	no
CGI_10001007	CGI_10001007	-	C33172:309-8002	N	N1	NOTEST	0	0	0	0	1	1	no
CGI_10001008	CGI_10001008	-	scaffold33178:7246-12607	N	N1	NOTEST	0	0.0873012	inf	0	1	1	no
CGI_10001009	CGI_10001009	-	C33200:9849-10436	N	N1	NOTEST	0	0	0	0	1	1	no
CGI_10001010	CGI_10001010	-	scaffold33192:6170-11752	N	N1	OK	76.9849	46.0166	-0.742422	-0.854392	0.1835	0.676224	no
CGI_10001011	CGI_10001011	-	scaffold33158:111-4140	N	N1	NOTEST	0.239366	0.0534764	-2.16224	0	1	1	no
CGI_10001012	CGI_10001012	-	scaffold33158:8518-8905	N	N1	NOTEST	0.28701	0.164371	-0.804146	0	1	1	no
CGI_10001013	CGI_10001013	-	C33220:7463-10449	N	N1	OK	26.9068	46.2407	0.781193	0.701919	0.2393	0.71281	no
CGI_10001014	CGI_10001014	-	C33230:2103-13510	N	N1	NOTEST	0.100091	0	-inf	0	1	1	no
CGI_10001015	CGI_10001015	-	scaffold33242:922-7324	N	N1	NOTEST	1.09023	0.12889	-3.08042	0	1	1	no
CGI_10001016	CGI_10001016	-	scaffold33304:144-13470	N	N1	NOTEST	0	0	0	0	1	1	no
CGI_10001017	CGI_10001017	-	C33244:8044-8344	N	N1	OK	88.5968	25.8284	-1.7783	-1.51144	0.3069	0.716093	no
CGI_10001018	CGI_10001018	-	scaffold33254:882-7946	N	N1	NOTEST	0.492545	0.0987987	-2.31769	0	1	1	no
CGI_10001019	CGI_10001019	-	scaffold33254:8086-8914	N	N1	NOTEST	0	0.117596	inf	0	1	1	no
CGI_10001020	CGI_10001020	-	scaffold33254:9496-10405	N	N1	NOTEST	0.326448	0.00691274	-5.56145	0	1	1	no
CGI_10001021	CGI_10001021	-	scaffold1472:21-7807	N	N1	OK	25.5055	73.2946	1.5229	1.81911	0.00335	0.110519	no
CGI_10001022	CGI_10001022	-	scaffold1472:9064-10013	N	N1	OK	5.16335	1.23629	-2.06228	-0.713749	0.2178	0.71281	no
CGI_10001023	CGI_10001023	-	scaffold33238:2533-9926	N	N1	OK	6.12744	1.94746	-1.65369	-0.844675	0.38545	0.750738	no
CGI_10001024	CGI_10001024	-	C33256:120-441	N	N1	NOTEST	0	0.0947692	inf	0	1	1	no
CGI_10001025	CGI_10001025	-	C33260:653-1077	N	N1	OK	20.8197	2.83894	-2.87452	-1.43337	0.25435	0.71281	no
CGI_10001026	CGI_10001026	-	scaffold33454:1641-5476	N	N1	OK	13.2178	6.16958	-1.09924	-0.864505	0.20925	0.706887	no
CGI_10001027	CGI_10001027	-	scaffold33454:6857-13550	N	N1	NOTEST	2.9264	1.66265	-0.815646	0	1	1	no
CGI_10001028	CGI_10001028	-	scaffold36:2518-8438	N	N1	NOTEST	0.172534	0.198372	0.201323	0	1	1	no
CGI_10001029	CGI_10001029	-	C33306:254-1448	N	N1	NOTEST	0	0	0	0	1	1	no
CGI_10001031	CGI_10001031	-	C33306:3532-4159	N	N1	NOTEST	0	0	0	0	1	1	no
CGI_10001033	CGI_10001033	-	C33306:6652-7687	N	N1	NOTEST	0	0	0	0	1	1	no
CGI_10001034	CGI_10001034	-	C33306:8010-9576	N	N1	NOTEST	0	0	0	0	1	1	no
CGI_10001038	CGI_10001038	-	C33306:11973-13365	N	N1	NOTEST	0	0	0	0	1	1	no
CGI_10001039	CGI_10001039	-	C33310:54-13327	N	N1	OK	7.59581	0.67998	-3.48164	-0.870189	0.2594	0.71281	no
CGI_10001040	CGI_10001040	-	C33308:1996-5619	N	N1	NOTEST	2.82847	0	-inf	0	1	1	no
CGI_10001041	CGI_10001041	-	C33308:10512-11113	N	N1	NOTEST	0	0	0	0	1	1	no
CGI_10001042	CGI_10001042	-	C33320:338-752	N	N1	OK	0.286379	27.4348	6.58194	0.997852	0.0783	0.495771	no
CGI_10001043	CGI_10001043	-	C33320:6832-11789	N	N1	OK	50.5794	25.5078	-0.987611	-0.894298	0.23515	0.71281	no
CGI_10001044	CGI_10001044	-	C33332:3294-6430	N	N1	NOTEST	0.428339	0.0356916	-3.58509	0	1	1	no
CGI_10001045	CGI_10001045	-	C33332:12264-12756	N	N1	NOTEST	0.267863	0.0676607	-1.9851	0	1	1	no
CGI_10001046	CGI_10001046	-	scaffold33340:9674-10397	N	N1	NOTEST	0.475563	0.291345	-0.706905	0	1	1	no
CGI_10001047	CGI_10001047	-	scaffold33342:1132-2800	N	N1	OK	10.0344	4.60408	-1.12398	-0.709932	0.2871	0.71281	no
CGI_10001048	CGI_10001048	-	scaffold33342:6618-10718	N	N1	NOTEST	0	0.0494847	inf	0	1	1	no
CGI_10001049	CGI_10001049	-	scaffold1410:1216-4982	N	N1	OK	12.0291	50.0843	2.05783	1.67577	0.0098	0.197805	no
CGI_10001050	CGI_10001050	-	scaffold1410:5557-11225	N	N1	OK	23.3766	12.979	-0.848886	-0.903928	0.167	0.653745	no
CGI_10001051	CGI_10001051	-	scaffold600:9806-13868	N	N1	NOTEST	2.01528	3.39705	0.753302	0	1	1	no
CGI_10001052	CGI_10001052	-	scaffold33352:1414-7908	N	N1	OK	5.12478	30.9259	2.59325	2.21844	0.0029	0.101573	no
CGI_10001053	CGI_10001053	-	scaffold33352:11187-11829	N	N1	NOTEST	1.13931	0.144637	-2.97766	0	1	1	no
CGI_10001055	CGI_10001055	-	scaffold261:7497-8493	N	N1	NOTEST	0.893825	0.0522442	-4.09665	0	1	1	no
CGI_10001056	CGI_10001056	-	scaffold33390:4308-13834	N	N1	OK	15.5862	12.6042	-0.306364	-0.312197	0.62835	0.870549	no
CGI_10001057	CGI_10001057	-	C33368:2893-7917	N	N1	NOTEST	0.104936	0.148826	0.50411	0	1	1	no
CGI_10001058	CGI_10001058	-	C33368:9291-9900	N	N1	NOTEST	1.34826	0.0832758	-4.01706	0	1	1	no
CGI_10001059	CGI_10001059	-	scaffold33346:12-1210	N	N1	NOTEST	2.33173	0.598787	-1.96129	0	1	1	no
CGI_10001060	CGI_10001060	-	scaffold33346:6640-6835	N	N1	NOTEST	0	0	0	0	1	1	no
CGI_10001061	CGI_10001061	-	scaffold33428:8579-9092	N	N1	NOTEST	0	0	0	0	1	1	no
CGI_10001062	CGI_10001062	-	scaffold33486:8347-14057	N	N1	NOTEST	0	0	0	0	1	1	no
CGI_10001063	CGI_10001063	-	scaffold33500:156-2582	N	N1	NOTEST	0.673353	0	-inf	0	1	1	no
CGI_10001064	CGI_10001064	-	scaffold33500:3264-4893	N	N1	NOTEST	0.216354	0.0258072	-3.06755	0	1	1	no
CGI_10001065	CGI_10001065	-	scaffold33500:5868-8996	N	N1	NOTEST	2.17415	0.294085	-2.88614	0	1	1	no
CGI_10001066	CGI_10001066	-	scaffold33424:966-8892	N	N1	NOTEST	0.163646	0.243947	0.575994	0	1	1	no
CGI_10001067	CGI_10001067	-	scaffold33432:3150-11340	N	N1	NOTEST	0.923206	0	-inf	0	1	1	no
CGI_10001068	CGI_10001068	-	scaffold33462:2060-14137	N	N1	NOTEST	0	0	0	0	1	1	no
CGI_10001069	CGI_10001069	-	scaffold33466:1921-13916	N	N1	NOTEST	0	0	0	0	1	1	no
CGI_10001070	CGI_10001070	-	C33478:85-8613	N	N1	NOTEST	0	0	0	0	1	1	no
CGI_10001071	CGI_10001071	-	C33482:9054-12011	N	N1	NOTEST	0	0	0	0	1	1	no
CGI_10001072	CGI_10001072	-	scaffold182:6258-8743	N	N1	NOTEST	1.99572	1.30769	-0.609889	0	1	1	no
CGI_10001073	CGI_10001073	-	scaffold33360:5268-6217	N	N1	NOTEST	0	0.262461	inf	0	1	1	no
CGI_10001074	CGI_10001074	-	scaffold33360:11190-13928	N	N1	NOTEST	0.198314	0.406538	1.0356	0	1	1	no
CGI_10001075	CGI_10001075	-	scaffold33498:1232-4643	N	N1	NOTEST	3.34457	2.10432	-0.668465	0	1	1	no
CGI_10001076	CGI_10001076	-	scaffold33498:5545-10451	N	N1	NOTEST	1.25404	0.204356	-2.61743	0	1	1	no
CGI_10001077	CGI_10001077	-	scaffold33498:12722-13580	N	N1	OK	11.9496	3.54939	-1.75132	-1.15165	0.3207	0.720135	no
CGI_10001078	CGI_10001078	-	C33510:8333-11429	N	N1	NOTEST	2.48125	1.93923	-0.355583	0	1	1	no
CGI_10001089	CGI_10001089	-	scaffold320:4573-13110	N	N1	OK	1.4063	12.7636	3.18205	1.99657	0.0218	0.288028	no
CGI_10001090	CGI_10001090	-	scaffold1197:7861-12133	N	N1	NOTEST	0	0	0	0	1	1	no
CGI_10001091	CGI_10001091	-	scaffold33364:3075-14594	N	N1	NOTEST	0.108666	0.0937437	-0.213107	0	1	1	no
CGI_10001092	CGI_10001092	-	C33576:4308-7068	N	N1	NOTEST	17.0784	5.61934	-1.6037	0	1	1	no
CGI_10001093	CGI_10001093	-	C33576:8389-8701	N	N1	OK	23.2637	5.11494	-2.18529	-1.22097	0.31365	0.717804	no
CGI_10001094	CGI_10001094	-	C33576:8724-9563	N	N1	OK	10.8188	3.95218	-1.45282	-0.75514	0.45035	0.787348	no
CGI_10001095	CGI_10001095	-	C33576:12203-12890	N	N1	OK	2944.69	373.835	-2.97764	-2.81921	5e-05	0.00585174	yes
CGI_10001096	CGI_10001096	-	scaffold33590:1720-14785	N	N1	OK	39.1289	4.27372	-3.19467	-1.61306	0.1678	0.655037	no
CGI_10001097	CGI_10001097	-	scaffold33590:1720-14785	N	N1	NOTEST	0.0572632	0.0234476	-1.28817	0	1	1	no
CGI_10001098	CGI_10001098	-	scaffold33584:836-1232	N	N1	NOTEST	0.474489	0.327789	-0.533608	0	1	1	no
CGI_10001099	CGI_10001099	-	scaffold33584:1388-6977	N	N1	NOTEST	2.24202	1.8797	-0.254293	0	1	1	no
CGI_10001100	CGI_10001100	-	scaffold33584:7100-8771	N	N1	OK	9.64011	1.29096	-2.9006	-1.33695	0.00535	0.144499	no
CGI_10001102	CGI_10001102	-	scaffold411:4523-10202	N	N1	OK	6.40244	0.122919	-5.70284	-1.25552	0.2425	0.71281	no
CGI_10001103	CGI_10001103	-	scaffold33628:1527-5145	N	N1	NOTEST	0	0	0	0	1	1	no
CGI_10001104	CGI_10001104	-	scaffold1618:162-9639	N	N1	NOTEST	0.111988	0	-inf	0	1	1	no
CGI_10001105	CGI_10001105	-	C33592:14041-14437	N	N1	NOTEST	0	0	0	0	1	1	no
CGI_10001106	CGI_10001106	-	scaffold33594:1613-4823	N	N1	OK	118.349	96.2095	-0.298794	-0.29663	0.67645	0.889889	no
CGI_10001107	CGI_10001107	-	scaffold33594:6431-13508	N	N1	OK	18.3247	19.3686	0.0799261	0.0885036	0.88155	0.962396	no
CGI_10001108	CGI_10001108	-	C33614:2982-14703	N	N1	NOTEST	1.20996	0.529463	-1.19236	0	1	1	no
CGI_10001109	CGI_10001109	-	scaffold33656:12397-14692	N	N1	OK	31.1061	28.9134	-0.105461	-0.0903816	0.8895	0.964775	no
CGI_10001110	CGI_10001110	-	scaffold511:852-14858	N	N1	OK	63.9566	31.2129	-1.03495	-1.22556	0.03325	0.34707	no
CGI_10001111	CGI_10001111	-	C33654:2500-14319	N	N1	OK	6.41038	3.46052	-0.889421	-0.610046	0.26015	0.71281	no
CGI_10001112	CGI_10001112	-	C33658:218-653	N	N1	NOTEST	0	0.11865	inf	0	1	1	no
CGI_10001113	CGI_10001113	-	C33658:10026-15037	N	N1	NOTEST	0	0	0	0	1	1	no
CGI_10001114	CGI_10001114	-	C33664:4320-14353	N	N1	NOTEST	3.81327	0.729841	-2.38538	0	1	1	no
CGI_10001115	CGI_10001115	-	C33688:488-3631	N	N1	NOTEST	1.52801	0.150067	-3.34798	0	1	1	no
CGI_10001116	CGI_10001116	-	C33688:7712-8705	N	N1	OK	7.52122	1.16384	-2.69208	-1.06766	0.274	0.71281	no
CGI_10001117	CGI_10001117	-	scaffold1695:964-1783	N	N1	NOTEST	0	0.104694	inf	0	1	1	no
CGI_10001118	CGI_10001118	-	scaffold1695:2425-5732	N	N1	NOTEST	0	0	0	0	1	1	no
CGI_10001119	CGI_10001119	-	scaffold33704:9815-10809	N	N1	OK	4.99045	2.13968	-1.22178	-0.663329	0.49855	0.810764	no
CGI_10001120	CGI_10001120	-	C33708:8219-14973	N	N1	NOTEST	1.09856	0.200653	-2.45284	0	1	1	no
CGI_10001121	CGI_10001121	-	scaffold33732:2831-4019	N	N1	NOTEST	0.106273	0.0205867	-2.36798	0	1	1	no
CGI_10001122	CGI_10001122	-	scaffold33732:4624-5350	N	N1	NOTEST	1.45365	0.484714	-1.58448	0	1	1	no
CGI_10001123	CGI_10001123	-	scaffold646:163-15242	N	N1	NOTEST	3.20852	0.590754	-2.44128	0	1	1	no
CGI_10001124	CGI_10001124	-	scaffold33724:1517-14940	N	N1	NOTEST	0.865998	0.0912267	-3.24684	0	1	1	no
CGI_10001125	CGI_10001125	-	scaffold333:605-1154	N	N1	NOTEST	0.314087	0.0990073	-1.66556	0	1	1	no
CGI_10001126	CGI_10001126	-	scaffold33742:71-6256	N	N1	OK	73.2019	55.6039	-0.396696	-0.433226	0.5146	0.818885	no
CGI_10001127	CGI_10001127	-	scaffold33742:6613-15153	N	N1	OK	56.3236	63.3729	0.170125	0.172227	0.78125	0.929228	no
CGI_10001128	CGI_10001128	-	scaffold1240:496-3005	N	N1	NOTEST	0.154936	0.361551	1.22253	0	1	1	no
CGI_10001129	CGI_10001129	-	C33748:799-3793	N	N1	OK	14.3072	4.44136	-1.68766	-0.853153	0.40075	0.758819	no
CGI_10001130	CGI_10001130	-	C33748:7542-10277	N	N1	OK	2.80614	19.886	2.82509	1.35377	0.08165	0.503718	no
CGI_10001131	CGI_10001131	-	C33748:10428-11856	N	N1	OK	5.03069	2.68747	-0.904505	-0.357939	0.66635	0.885895	no
CGI_10001132	CGI_10001132	-	C33748:12353-14228	N	N1	NOTEST	1.95543	0.375292	-2.3814	0	1	1	no
CGI_10001134	CGI_10001134	-	C33776:1712-1955	N	N1	NOTEST	0	0	0	0	1	1	no
CGI_10001135	CGI_10001135	-	scaffold33840:1129-4259	N	N1	NOTEST	0	0.896514	inf	0	1	1	no
CGI_10001136	CGI_10001136	-	scaffold33822:730-11747	N	N1	NOTEST	3.10339	1.85025	-0.746127	0	1	1	no
CGI_10001137	CGI_10001137	-	scaffold1683:510-5810	N	N1	OK	13.3913	3.26499	-2.03615	-1.02113	0.3282	0.722563	no
CGI_10001138	CGI_10001138	-	C33812:1313-3824	N	N1	NOTEST	1.16316	0.206436	-2.49428	0	1	1	no
CGI_10001139	CGI_10001139	-	C33812:7944-13309	N	N1	NOTEST	0	0	0	0	1	1	no
CGI_10001142	CGI_10001142	-	scaffold1487:5963-7289	N	N1	NOTEST	0	0	0	0	1	1	no
CGI_10001150	CGI_10001150	-	scaffold1537:1-9370	N	N1	OK	5.84024	2.4193	-1.27144	-0.715242	0.4759	0.800345	no
CGI_10001151	CGI_10001151	-	scaffold1537:10614-15641	N	N1	OK	5.6645	0.403691	-3.81062	-1.13076	0.244	0.71281	no
CGI_10001152	CGI_10001152	-	scaffold33848:1331-3914	N	N1	OK	8.41076	3.64378	-1.2068	-0.723954	0.39445	0.755384	no
CGI_10001153	CGI_10001153	-	scaffold33832:9134-11752	N	N1	NOTEST	0	0	0	0	1	1	no
CGI_10001154	CGI_10001154	-	scaffold33832:12784-13183	N	N1	NOTEST	0.686794	0.427576	-0.683696	0	1	1	no
CGI_10001155	CGI_10001155	-	scaffold33832:14623-15580	N	N1	NOTEST	0.56717	0	-inf	0	1	1	no
CGI_10001156	CGI_10001156	-	C33864:4486-13917	N	N1	NOTEST	0	0	0	0	1	1	no
CGI_10001157	CGI_10001157	-	C33892:1705-9138	N	N1	OK	9.39763	2.93308	-1.67988	-1.02994	0.32385	0.721136	no
CGI_10001158	CGI_10001158	-	C33892:12230-15448	N	N1	NOTEST	0	0	0	0	1	1	no
CGI_10001160	CGI_10001160	-	scaffold855:753-11189	N	N1	NOTEST	0	0	0	0	1	1	no
CGI_10001161	CGI_10001161	-	scaffold855:12490-13261	N	N1	NOTEST	0.471746	0.339454	-0.474796	0	1	1	no
CGI_10001162	CGI_10001162	-	scaffold33910:384-2839	N	N1	OK	5.15571	0.829557	-2.63576	-0.855326	0.20515	0.702537	no
CGI_10001163	CGI_10001163	-	scaffold33910:5705-10464	N	N1	NOTEST	0.230466	0.0601013	-1.93909	0	1	1	no
CGI_10001164	CGI_10001164	-	scaffold1168:1469-2183	N	N1	NOTEST	0.191335	0.0946577	-1.01531	0	1	1	no
CGI_10001165	CGI_10001165	-	scaffold33902:2735-7691	N	N1	OK	3297.06	1572.25	-1.06834	-1.51062	0.00925	0.192066	no
CGI_10001166	CGI_10001166	-	scaffold669:2078-10135	N	N1	NOTEST	3.59051	1.05438	-1.7678	0	1	1	no
CGI_10001167	CGI_10001167	-	scaffold33922:5792-7574	N	N1	NOTEST	0.301508	0.100633	-1.58309	0	1	1	no
CGI_10001168	CGI_10001168	-	scaffold33980:2150-15835	N	N1	NOTEST	0.475624	0.201722	-1.23746	0	1	1	no
CGI_10001169	CGI_10001169	-	scaffold33912:1378-14477	N	N1	NOTEST	0	0	0	0	1	1	no
CGI_10001170	CGI_10001170	-	scaffold1607:3925-6926	N	N1	OK	40.491	55.7295	0.460839	0.445586	0.4594	0.791606	no
CGI_10001171	CGI_10001171	-	scaffold33924:24-225	N	N1	NOTEST	0	3.45528	inf	0	1	1	no
CGI_10001172	CGI_10001172	-	scaffold33924:261-597	N	N1	NOTEST	0	0.141868	inf	0	1	1	no
CGI_10001173	CGI_10001173	-	scaffold33960:21-11365	N	N1	NOTEST	0.715515	0.523688	-0.450276	0	1	1	no
CGI_10001174	CGI_10001174	-	scaffold33960:12357-15755	N	N1	NOTEST	1.43749	0.110634	-3.69969	0	1	1	no
CGI_10001175	CGI_10001175	-	scaffold33992:3190-4096	N	N1	OK	37.5481	25.048	-0.584045	-0.47806	0.3579	0.736669	no
CGI_10001176	CGI_10001176	-	scaffold34000:12600-12768	N	N1	NOTEST	0	0	0	0	1	1	no
CGI_10001177	CGI_10001177	-	scaffold34018:119-15295	N	N1	NOTEST	0.969241	0.81174	-0.255837	0	1	1	no
CGI_10001178	CGI_10001178	-	scaffold34008:1620-1992	N	N1	NOTEST	0	0	0	0	1	1	no
CGI_10001179	CGI_10001179	-	C34010:2748-7423	N	N1	NOTEST	0	0	0	0	1	1	no
CGI_10001180	CGI_10001180	-	C34010:2748-7423	N	N1	NOTEST	0.323818	0	-inf	0	1	1	no
CGI_10001181	CGI_10001181	-	scaffold34016:448-13407	N	N1	NOTEST	0.512611	0.509166	-0.00972833	0	1	1	no
CGI_10001182	CGI_10001182	-	scaffold34016:448-13407	N	N1	NOTEST	4.57518	3.66386	-0.320461	0	1	1	no
CGI_10001183	CGI_10001183	-	scaffold1087:1457-16224	N	N1	OK	27.0657	16.4138	-0.721558	-0.593706	0.31325	0.717804	no
CGI_10001184	CGI_10001184	-	scaffold34048:3795-4656	N	N1	OK	5.39917	1.13216	-2.25366	-1.14635	0.30595	0.715883	no
CGI_10001185	CGI_10001185	-	scaffold34048:11642-13049	N	N1	NOTEST	1.68275	0.611824	-1.45963	0	1	1	no
CGI_10001186	CGI_10001186	-	scaffold34058:1151-2589	N	N1	NOTEST	2.7482	2.27223	-0.274381	0	1	1	no
CGI_10001187	CGI_10001187	-	scaffold34058:7148-15880	N	N1	NOTEST	0.954008	0.600074	-0.668861	0	1	1	no
CGI_10001188	CGI_10001188	-	scaffold34026:6207-16650	N	N1	NOTEST	1.16343	0.627154	-0.891492	0	1	1	no
CGI_10001189	CGI_10001189	-	scaffold34052:837-16407	N	N1	NOTEST	1.20947	0.535689	-1.17491	0	1	1	no
CGI_10001190	CGI_10001190	-	C34066:4624-8722	N	N1	OK	17.2394	22.7129	0.3978	0.462711	0.5163	0.819615	no
CGI_10001191	CGI_10001191	-	C34066:11717-15823	N	N1	OK	9.71339	4.04546	-1.26367	-0.826778	0.2376	0.71281	no
CGI_10001192	CGI_10001192	-	scaffold34064:4097-7184	N	N1	NOTEST	0	0.00209159	inf	0	1	1	no
CGI_10001193	CGI_10001193	-	C34072:2907-3690	N	N1	NOTEST	0	0.00619315	inf	0	1	1	no
CGI_10001194	CGI_10001194	-	C34072:15161-16400	N	N1	NOTEST	1.43049	0.290711	-2.29885	0	1	1	no
CGI_10001195	CGI_10001195	-	scaffold34084:5840-15814	N	N1	NOTEST	0	0.106644	inf	0	1	1	no
CGI_10001196	CGI_10001196	-	scaffold34084:5840-15814	N	N1	NOTEST	0	0	0	0	1	1	no
CGI_10001197	CGI_10001197	-	scaffold34084:5840-15814	N	N1	NOTEST	0	0	0	0	1	1	no
CGI_10001198	CGI_10001198	-	scaffold34084:15927-16698	N	N1	NOTEST	0	0	0	0	1	1	no
CGI_10001199	CGI_10001199	-	scaffold34088:1248-4704	N	N1	OK	108.94	143.109	0.393584	0.369171	0.4855	0.804696	no
CGI_10001200	CGI_10001200	-	scaffold34088:6735-14285	N	N1	OK	26.8378	60.3613	1.16936	1.5771	0.01115	0.210212	no
CGI_10001202	CGI_10001202	-	scaffold1474:14997-15210	N	N1	NOTEST	0	0.33241	inf	0	1	1	no
CGI_10001203	CGI_10001203	-	scaffold1302:860-12204	N	N1	OK	16.3551	10.6832	-0.614398	-0.71012	0.2247	0.71281	no
CGI_10001204	CGI_10001204	-	scaffold34098:9337-15449	N	N1	NOTEST	2.35024	2.64801	0.172099	0	1	1	no
CGI_10001206	CGI_10001206	-	scaffold1444:5735-10614	N	N1	NOTEST	0	0	0	0	1	1	no
CGI_10001210	CGI_10001210	-	scaffold701:14741-16964	N	N1	NOTEST	0	0.479811	inf	0	1	1	no
CGI_10001211	CGI_10001211	-	scaffold34106:1206-14937	N	N1	NOTEST	0.588804	0.0929307	-2.66356	0	1	1	no
CGI_10001212	CGI_10001212	-	C34110:2582-15463	N	N1	NOTEST	0	0	0	0	1	1	no
CGI_10001213	CGI_10001213	-	scaffold34168:2742-14517	N	N1	NOTEST	0.0842576	0.0228117	-1.88503	0	1	1	no
CGI_10001214	CGI_10001214	-	scaffold1517:3565-6433	N	N1	NOTEST	0.149664	0	-inf	0	1	1	no
CGI_10001215	CGI_10001215	-	scaffold1517:8843-9065	N	N1	OK	12.401	6.91086	-0.843516	-0.707204	0.55565	0.837991	no
CGI_10001216	CGI_10001216	-	scaffold1517:13665-14625	N	N1	NOTEST	0.429815	0.0714862	-2.58798	0	1	1	no
CGI_10001217	CGI_10001217	-	C34136:163-16150	N	N1	OK	19.818	35.1675	0.827431	0.978693	0.12135	0.583549	no
CGI_10001218	CGI_10001218	-	scaffold34144:1053-1558	N	N1	NOTEST	0	0	0	0	1	1	no
CGI_10001219	CGI_10001219	-	scaffold34144:1794-5224	N	N1	NOTEST	0.396754	0.294727	-0.428864	0	1	1	no
CGI_10001220	CGI_10001220	-	scaffold1765:442-9393	N	N1	NOTEST	0.292342	0	-inf	0	1	1	no
CGI_10001221	CGI_10001221	-	C34158:2957-4651	N	N1	OK	1.70193	23.3517	3.77828	1.83332	0.03675	0.362559	no
CGI_10001222	CGI_10001222	-	C34158:5725-8250	N	N1	OK	108.247	326.509	1.5928	1.88174	0.00085	0.0462993	yes
CGI_10001223	CGI_10001223	-	C34158:8393-13250	N	N1	OK	116.856	172.419	0.56119	0.718704	0.1985	0.694448	no
CGI_10001224	CGI_10001224	-	C34158:13571-16434	N	N1	NOTEST	4.44962	1.50205	-1.56675	0	1	1	no
CGI_10001225	CGI_10001225	-	C34160:4681-16759	N	N1	NOTEST	0.904532	0.227455	-1.99159	0	1	1	no
CGI_10001226	CGI_10001226	-	C34166:15298-16615	N	N1	NOTEST	0.60872	0.170352	-1.83726	0	1	1	no
CGI_10001227	CGI_10001227	-	scaffold34202:526-10844	N	N1	OK	26.3818	32.8737	0.317392	0.442946	0.546	0.833315	no
CGI_10001228	CGI_10001228	-	scaffold34202:11397-13592	N	N1	OK	6.63784	1.87519	-1.82368	-0.947802	0.3136	0.717804	no
CGI_10001229	CGI_10001229	-	scaffold1685:646-1594	N	N1	OK	14.1014	6.38049	-1.1441	-0.930155	0.17965	0.671202	no
CGI_10001230	CGI_10001230	-	scaffold1685:9711-12504	N	N1	NOTEST	4.35515	1.8138	-1.2637	0	1	1	no
CGI_10001231	CGI_10001231	-	C34174:75-7629	N	N1	NOTEST	0	0.59172	inf	0	1	1	no
CGI_10001232	CGI_10001232	-	C34174:75-7629	N	N1	NOTEST	0	0.0632151	inf	0	1	1	no
CGI_10001233	CGI_10001233	-	scaffold34182:4942-6595	N	N1	NOTEST	0.276529	0.0392755	-2.81573	0	1	1	no
CGI_10001234	CGI_10001234	-	scaffold34182:8062-9320	N	N1	NOTEST	0.794395	0.134352	-2.56384	0	1	1	no
CGI_10001235	CGI_10001235	-	C34200:3757-8663	N	N1	NOTEST	1.62689	0.336346	-2.2741	0	1	1	no
CGI_10001236	CGI_10001236	-	C34200:8715-12036	N	N1	NOTEST	3.08441	3.48817	0.177476	0	1	1	no
CGI_10001237	CGI_10001237	-	scaffold1111:883-17069	N	N1	OK	19.9235	5.84774	-1.76852	-1.75787	0.15875	0.643078	no
CGI_10001238	CGI_10001238	-	scaffold1111:883-17069	N	N1	NOTEST	5.21392	0.879092	-2.56828	0	1	1	no
CGI_10001239	CGI_10001239	-	scaffold1140:2112-2826	N	N1	NOTEST	0.386231	0	-inf	0	1	1	no
CGI_10001240	CGI_10001240	-	scaffold1140:10532-10874	N	N1	NOTEST	0	0	0	0	1	1	no
CGI_10001241	CGI_10001241	-	scaffold1140:11543-14792	N	N1	NOTEST	0	0	0	0	1	1	no
CGI_10001242	CGI_10001242	-	scaffold1140:14877-15084	N	N1	NOTEST	0	0	0	0	1	1	no
CGI_10001243	CGI_10001243	-	scaffold1140:16007-16580	N	N1	NOTEST	0.242047	0.0920504	-1.39479	0	1	1	no
CGI_10001244	CGI_10001244	-	C34208:2891-8679	N	N1	NOTEST	1.3673	0.0865359	-3.98188	0	1	1	no
CGI_10001245	CGI_10001245	-	scaffold687:63-7441	N	N1	OK	264.419	188.239	-0.490263	-1.26664	0.29365	0.712889	no
CGI_10001246	CGI_10001246	-	C34226:9291-10152	N	N1	NOTEST	0.315818	0	-inf	0	1	1	no
CGI_10001247	CGI_10001247	-	scaffold34266:12206-17264	N	N1	OK	17.3464	5.67096	-1.61297	-1.00474	0.3295	0.722878	no
CGI_10001248	CGI_10001248	-	scaffold949:54-3811	N	N1	NOTEST	5.40405	0.794864	-2.76526	0	1	1	no
CGI_10001249	CGI_10001249	-	scaffold949:5715-13227	N	N1	OK	9.68467	7.24223	-0.41927	-0.219633	0.75125	0.918658	no
CGI_10001250	CGI_10001250	-	scaffold34238:12958-17417	N	N1	OK	5.28508	0.755954	-2.80556	-1.28587	0.0852	0.511222	no
CGI_10001251	CGI_10001251	-	scaffold1105:3961-8657	N	N1	NOTEST	0	0.0911389	inf	0	1	1	no
CGI_10001252	CGI_10001252	-	scaffold34244:867-1056	N	N1	NOTEST	2.34911	0	-inf	0	1	1	no
CGI_10001253	CGI_10001253	-	scaffold34244:1951-16952	N	N1	NOTEST	2.75506	0.903804	-1.608	0	1	1	no
CGI_10001254	CGI_10001254	-	C34250:2780-14814	N	N1	NOTEST	0	0	0	0	1	1	no
CGI_10001255	CGI_10001255	-	C34250:16102-17008	N	N1	NOTEST	1.18362	0.309038	-1.93735	0	1	1	no
CGI_10001256	CGI_10001256	-	scaffold34282:2733-14490	N	N1	NOTEST	0	0	0	0	1	1	no
CGI_10001257	CGI_10001257	-	C34256:8450-10352	N	N1	OK	6.29083	1.9497	-1.69	-0.791346	0.4	0.758449	no
CGI_10001258	CGI_10001258	-	C34256:10415-11159	N	N1	NOTEST	4.16168	2.78544	-0.579263	0	1	1	no
CGI_10001259	CGI_10001259	-	scaffold34302:960-13534	N	N1	NOTEST	0	0.0280344	inf	0	1	1	no
CGI_10001260	CGI_10001260	-	scaffold1702:351-534	N	N1	NOTEST	0	0	0	0	1	1	no
CGI_10001261	CGI_10001261	-	scaffold1702:12634-17265	N	N1	OK	15.6782	13.0927	-0.259988	-0.160293	0.7988	0.934915	no
CGI_10001262	CGI_10001262	-	C34270:1936-17133	N	N1	OK	11.8268	2.52775	-2.22613	-1.44627	0.01775	0.262371	no
CGI_10001263	CGI_10001263	-	C34274:568-17710	N	N1	OK	18.8216	24.4548	0.377733	0.44294	0.4256	0.773992	no
CGI_10001264	CGI_10001264	-	C34274:568-17710	N	N1	OK	12.9485	9.34477	-0.470557	-0.0906706	0.8259	0.944369	no
CGI_10001266	CGI_10001266	-	scaffold1555:8027-8342	N	N1	NOTEST	0	0	0	0	1	1	no
CGI_10001267	CGI_10001267	-	scaffold1555:10731-16070	N	N1	NOTEST	0.128234	0	-inf	0	1	1	no
CGI_10001268	CGI_10001268	-	scaffold34298:8701-17081	N	N1	NOTEST	0.100275	0.0148691	-2.75357	0	1	1	no
CGI_10001269	CGI_10001269	-	scaffold119:1395-11875	N	N1	NOTEST	3.75698	1.34063	-1.48666	0	1	1	no
CGI_10001270	CGI_10001270	-	C34300:3106-11845	N	N1	NOTEST	1.55824	0.369206	-2.07742	0	1	1	no
CGI_10001271	CGI_10001271	-	scaffold843:3977-16857	N	N1	NOTEST	0.148539	0.0140756	-3.39958	0	1	1	no
CGI_10001272	CGI_10001272	-	scaffold34292:676-14731	N	N1	OK	13.6551	4.19116	-1.70402	-1.1502	0.3201	0.71998	no
CGI_10001274	CGI_10001274	-	C34310:1726-2596	N	N1	NOTEST	1.45322	0.182185	-2.99578	0	1	1	no
CGI_10001276	CGI_10001276	-	scaffold1642:592-9457	N	N1	OK	38.6151	70.3702	0.865798	0.520354	0.57695	0.848824	no
CGI_10001277	CGI_10001277	-	scaffold1642:592-9457	N	N1	OK	36.2124	45.4844	0.328886	0.270035	0.3884	0.752155	no
CGI_10001278	CGI_10001278	-	scaffold1401:430-6619	N	N1	NOTEST	0	0.216405	inf	0	1	1	no
CGI_10001279	CGI_10001279	-	scaffold1401:12263-16029	N	N1	OK	13.0519	5.493	-1.2486	-0.892837	0.38475	0.750334	no
CGI_10001280	CGI_10001280	-	scaffold1401:16302-17417	N	N1	OK	10.8005	3.19732	-1.75616	-0.771423	0.3274	0.722333	no
CGI_10001281	CGI_10001281	-	C34320:1618-18115	N	N1	NOTEST	0.989648	0.849771	-0.219842	0	1	1	no
CGI_10001282	CGI_10001282	-	scaffold34364:1495-3978	N	N1	NOTEST	0.713407	0.154037	-2.21145	0	1	1	no
CGI_10001283	CGI_10001283	-	scaffold34364:7039-7969	N	N1	NOTEST	2.64264	1.81836	-0.539341	0	1	1	no
CGI_10001284	CGI_10001284	-	scaffold34366:31-316	N	N1	OK	103.353	60.732	-0.767056	-0.657494	0.42595	0.774183	no
CGI_10001285	CGI_10001285	-	scaffold34366:1774-14355	N	N1	OK	34.16	18.9918	-0.846931	-0.817441	0.1104	0.564084	no
CGI_10001286	CGI_10001286	-	scaffold34366:15944-17603	N	N1	OK	10.1812	0.926896	-3.45735	-1.55211	0.24795	0.71281	no
CGI_10001287	CGI_10001287	-	C34340:8475-15050	N	N1	OK	8.74647	4.90118	-0.835572	-0.631867	0.3192	0.719706	no
CGI_10001288	CGI_10001288	-	scaffold1675:744-11817	N	N1	NOTEST	0	0	0	0	1	1	no
CGI_10001292	CGI_10001292	-	C34408:11021-14342	N	N1	NOTEST	0.280317	0.0948855	-1.5628	0	1	1	no
CGI_10001293	CGI_10001293	-	C34418:1791-17254	N	N1	OK	30.8489	19.5545	-0.657716	-0.658267	0.2812	0.71281	no
CGI_10001294	CGI_10001294	-	scaffold1604:15492-17331	N	N1	NOTEST	0.0853663	0	-inf	0	1	1	no
CGI_10001295	CGI_10001295	-	C34436:5677-8936	N	N1	NOTEST	1.56535	0	-inf	0	1	1	no
CGI_10001296	CGI_10001296	-	C34436:13727-13940	N	N1	NOTEST	0	0.497708	inf	0	1	1	no
CGI_10001297	CGI_10001297	-	C34444:12545-18111	N	N1	OK	27.9439	9.35486	-1.57874	-1.74462	0.0193	0.272449	no
CGI_10001298	CGI_10001298	-	C34458:10489-10678	N	N1	NOTEST	2.31485	0	-inf	0	1	1	no
CGI_10001299	CGI_10001299	-	C34458:14806-18453	N	N1	NOTEST	1.93242	0.355176	-2.44381	0	1	1	no
CGI_10001300	CGI_10001300	-	C34464:9740-10256	N	N1	NOTEST	0.438608	0.484383	0.143218	0	1	1	no
CGI_10001301	CGI_10001301	-	C34464:10286-17149	N	N1	OK	5.52174	0.95007	-2.53902	-1.05707	0.0106	0.205644	no
CGI_10001302	CGI_10001302	-	C34464:17795-18712	N	N1	OK	13.9441	37.6983	1.43484	0.850545	0.1695	0.657457	no
CGI_10001303	CGI_10001303	-	scaffold34510:1823-13493	N	N1	NOTEST	0	0.0139227	inf	0	1	1	no
CGI_10001304	CGI_10001304	-	scaffold34510:17593-17923	N	N1	NOTEST	1.07365	1.25814	0.228772	0	1	1	no
CGI_10001305	CGI_10001305	-	C34516:4571-7781	N	N1	NOTEST	0	0	0	0	1	1	no
CGI_10001306	CGI_10001306	-	scaffold795:7656-7923	N	N1	NOTEST	7.36667	2.41454	-1.60926	0	1	1	no
CGI_10001307	CGI_10001307	-	scaffold795:8669-17236	N	N1	NOTEST	4.14779	1.92377	-1.10841	0	1	1	no
CGI_10001308	CGI_10001308	-	C34546:2510-14767	N	N1	NOTEST	0.14099	0	-inf	0	1	1	no
CGI_10001309	CGI_10001309	-	scaffold34548:5267-18113	N	N1	NOTEST	0	0.0348474	inf	0	1	1	no
CGI_10001310	CGI_10001310	-	C34550:1459-9154	N	N1	OK	20.504	9.9876	-1.03769	-1.03751	0.20185	0.698919	no
CGI_10001311	CGI_10001311	-	C34550:11033-17958	N	N1	OK	15.8909	8.5181	-0.899593	-0.81431	0.2153	0.71243	no
CGI_10001313	CGI_10001313	-	C34562:16791-17340	N	N1	NOTEST	4.73827	0.995548	-2.2508	0	1	1	no
CGI_10001314	CGI_10001314	-	C34564:2969-15066	N	N1	NOTEST	0.295464	0	-inf	0	1	1	no
CGI_10001315	CGI_10001315	-	C34566:1301-6093	N	N1	NOTEST	0	0	0	0	1	1	no
CGI_10001316	CGI_10001316	-	scaffold34572:9522-18095	N	N1	OK	12.34	2.68959	-2.19789	-1.22567	0.28775	0.71281	no
CGI_10001317	CGI_10001317	-	scaffold34594:5593-16260	N	N1	OK	4.67641	16.4458	1.81425	1.02868	0.1329	0.602736	no
CGI_10001318	CGI_10001318	-	scaffold34594:16657-18660	N	N1	NOTEST	0	0.304331	inf	0	1	1	no
CGI_10001319	CGI_10001319	-	scaffold34582:733-7418	N	N1	NOTEST	0.190349	0	-inf	0	1	1	no
CGI_10001321	CGI_10001321	-	scaffold34582:17149-19131	N	N1	NOTEST	0	0	0	0	1	1	no
CGI_10001322	CGI_10001322	-	scaffold34544:443-16174	N	N1	OK	5.98754	1.83351	-1.70736	-1.05611	0.32225	0.720514	no
CGI_10001323	CGI_10001323	-	scaffold34596:237-15197	N	N1	NOTEST	0	0.0387262	inf	0	1	1	no
CGI_10001324	CGI_10001324	-	scaffold34596:237-15197	N	N1	NOTEST	0.645332	0	-inf	0	1	1	no
CGI_10001325	CGI_10001325	-	C34600:8390-19305	N	N1	OK	27.026	21.3774	-0.338261	-0.472675	0.4436	0.783703	no
CGI_10001326	CGI_10001326	-	scaffold1659:4364-18372	N	N1	NOTEST	0.162345	0	-inf	0	1	1	no
CGI_10001327	CGI_10001327	-	scaffold1194:3133-3478	N	N1	NOTEST	0	0	0	0	1	1	no
CGI_10001328	CGI_10001328	-	C34622:5099-5956	N	N1	NOTEST	0	0	0	0	1	1	no
CGI_10001329	CGI_10001329	-	C34622:12680-15156	N	N1	NOTEST	0.948919	0.278804	-1.76703	0	1	1	no
CGI_10001330	CGI_10001330	-	C34630:17542-18154	N	N1	NOTEST	0	0	0	0	1	1	no
CGI_10001331	CGI_10001331	-	C34636:1821-16096	N	N1	OK	22.1369	6.15304	-1.84708	-1.16754	0.05615	0.432698	no
CGI_10001332	CGI_10001332	-	scaffold15:9821-10034	N	N1	OK	28.6143	9.9003	-1.53119	-0.910112	0.43695	0.780199	no
CGI_10001333	CGI_10001333	-	scaffold34652:7789-18905	N	N1	OK	22.9657	26.4906	0.205998	0.220409	0.74465	0.916281	no
CGI_10001334	CGI_10001334	-	scaffold34732:4187-18752	N	N1	NOTEST	4.27336	1.15885	-1.88268	0	1	1	no
CGI_10001335	CGI_10001335	-	scaffold34732:4187-18752	N	N1	OK	14.8878	22.4649	0.593542	0.345007	0.61745	0.866185	no
CGI_10001336	CGI_10001336	-	scaffold34714:9290-13868	N	N1	OK	41.7524	30.6034	-0.448167	-0.514543	0.36625	0.740249	no
CGI_10001337	CGI_10001337	-	scaffold34700:0-5370	N	N1	NOTEST	4.55537	0.99564	-2.19387	0	1	1	no
CGI_10001338	CGI_10001338	-	scaffold34700:10603-11362	N	N1	OK	153.965	253.104	0.717124	0.952969	0.0977	0.539663	no
CGI_10001339	CGI_10001339	-	scaffold34684:655-3961	N	N1	NOTEST	0	0.0636239	inf	0	1	1	no
CGI_10001340	CGI_10001340	-	scaffold1338:4907-17335	N	N1	OK	7.37175	1.79664	-2.0367	-0.743539	0.37025	0.741982	no
CGI_10001341	CGI_10001341	-	scaffold1338:4907-17335	N	N1	OK	5.70193	4.28081	-0.413567	-0.228326	0.66845	0.886822	no
CGI_10001342	CGI_10001342	-	scaffold34696:648-10420	N	N1	OK	9.00609	2.16285	-2.05797	-1.07576	0.04125	0.380249	no
CGI_10001343	CGI_10001343	-	scaffold34710:709-2633	N	N1	NOTEST	2.82666	0.913403	-1.62978	0	1	1	no
CGI_10001344	CGI_10001344	-	scaffold34710:4056-6380	N	N1	OK	27.5458	11.0015	-1.32413	-0.972845	0.3477	0.731801	no
CGI_10001345	CGI_10001345	-	scaffold34710:6600-15146	N	N1	OK	7.58526	19.8317	1.38654	0.951537	0.12115	0.583342	no
CGI_10001346	CGI_10001346	-	C34708:9089-9485	N	N1	NOTEST	0	0	0	0	1	1	no
CGI_10001347	CGI_10001347	-	C34712:2527-11343	N	N1	OK	21.4176	18.1403	-0.239597	-0.269709	0.6428	0.876332	no
CGI_10001348	CGI_10001348	-	C34712:14135-19266	N	N1	OK	54.3853	25.7524	-1.07851	-1.11042	0.085	0.510803	no
CGI_10001349	CGI_10001349	-	scaffold34724:9568-17224	N	N1	NOTEST	0	0	0	0	1	1	no
CGI_10001350	CGI_10001350	-	scaffold34724:17810-18511	N	N1	NOTEST	0	0.0175488	inf	0	1	1	no
CGI_10001352	CGI_10001352	-	scaffold1762:7693-14705	N	N1	NOTEST	0.146594	0	-inf	0	1	1	no
CGI_10001353	CGI_10001353	-	C34726:9187-12912	N	N1	NOTEST	0	0	0	0	1	1	no
CGI_10001354	CGI_10001354	-	scaffold1429:1196-12757	N	N1	NOTEST	0.269237	0.174317	-0.627169	0	1	1	no
CGI_10001355	CGI_10001355	-	scaffold1429:13457-17611	N	N1	NOTEST	0	0.0796308	inf	0	1	1	no
CGI_10001356	CGI_10001356	-	scaffold34694:9555-12265	N	N1	OK	5.4528	2.1323	-1.35459	-0.588527	0.37855	0.746656	no
CGI_10001357	CGI_10001357	-	scaffold34794:7771-20337	N	N1	OK	18.2736	15.8313	-0.206978	-0.21218	0.7185	0.906477	no
CGI_10001358	CGI_10001358	-	scaffold34756:20-10691	N	N1	OK	8.78054	4.83088	-0.862024	-0.6371	0.29605	0.712889	no
CGI_10001359	CGI_10001359	-	scaffold34756:13722-14166	N	N1	OK	18.0394	48.9518	1.44021	1.05667	0.0722	0.480109	no
CGI_10001360	CGI_10001360	-	scaffold34850:1365-3396	N	N1	OK	4.95612	1.8907	-1.39029	-0.654947	0.42585	0.774114	no
CGI_10001361	CGI_10001361	-	scaffold34850:3872-9889	N	N1	OK	8.99064	14.8671	0.725624	0.712398	0.2455	0.71281	no
CGI_10001362	CGI_10001362	-	C34856:130-10544	N	N1	NOTEST	1.29112	0.31604	-2.03044	0	1	1	no
CGI_10001363	CGI_10001363	-	C34856:17422-17593	N	N1	NOTEST	0	0	0	0	1	1	no
CGI_10001364	CGI_10001364	-	scaffold34860:1215-2874	N	N1	NOTEST	0.484712	0.0522291	-3.2142	0	1	1	no
CGI_10001365	CGI_10001365	-	scaffold34860:15096-20323	N	N1	OK	19.7669	9.23664	-1.09764	-0.903915	0.1224	0.585145	no
CGI_10001366	CGI_10001366	-	scaffold34868:2986-12736	N	N1	NOTEST	0	0	0	0	1	1	no
CGI_10001367	CGI_10001367	-	scaffold34780:9615-10491	N	N1	NOTEST	0.110334	0.0793036	-0.476413	0	1	1	no
CGI_10001368	CGI_10001368	-	scaffold34898:3978-4907	N	N1	OK	478.928	68.0973	-2.81414	-3.12945	5e-05	0.00585174	yes
CGI_10001369	CGI_10001369	-	scaffold34898:9276-17690	N	N1	OK	7.73468	5.70332	-0.439541	-0.420557	0.5996	0.858854	no
CGI_10001370	CGI_10001370	-	scaffold34898:19005-19194	N	N1	NOTEST	0	0	0	0	1	1	no
CGI_10001372	CGI_10001372	-	C34876:497-973	N	N1	OK	106.378	25.2286	-2.07607	-1.26688	0.32725	0.722281	no
CGI_10001373	CGI_10001373	-	scaffold34932:175-20947	N	N1	OK	7.9119	2.73288	-1.5336	-0.925321	0.34785	0.73188	no
CGI_10001374	CGI_10001374	-	scaffold34932:175-20947	N	N1	OK	11.2154	5.24878	-1.09543	-0.510252	0.6024	0.860033	no
CGI_10001375	CGI_10001375	-	C34884:11332-19661	N	N1	NOTEST	0.0688242	0.0818381	0.249857	0	1	1	no
CGI_10001376	CGI_10001376	-	scaffold34910:2778-3186	N	N1	NOTEST	0	0	0	0	1	1	no
CGI_10001377	CGI_10001377	-	scaffold915:1097-5827	N	N1	OK	27.1438	38.2582	0.495147	0.379982	0.54875	0.834512	no
CGI_10001378	CGI_10001378	-	scaffold915:10183-10537	N	N1	NOTEST	0	0	0	0	1	1	no
CGI_10001379	CGI_10001379	-	scaffold34942:4326-15160	N	N1	NOTEST	0.425588	0.0329193	-3.69245	0	1	1	no
CGI_10001380	CGI_10001380	-	scaffold34942:4326-15160	N	N1	NOTEST	0	0	0	0	1	1	no
CGI_10001381	CGI_10001381	-	scaffold34952:11411-16717	N	N1	OK	31.8447	27.8877	-0.191422	-0.169659	0.78085	0.929121	no
CGI_10001382	CGI_10001382	-	C34948:9842-20017	N	N1	NOTEST	0.491172	0.499855	0.0252814	0	1	1	no
CGI_10001383	CGI_10001383	-	scaffold34958:728-16397	N	N1	NOTEST	1.16749	1.02944	-0.181554	0	1	1	no
CGI_10001384	CGI_10001384	-	scaffold34958:728-16397	N	N1	OK	16.6633	9.52393	-0.807047	-0.79943	0.4335	0.778489	no
CGI_10001385	CGI_10001385	-	scaffold34958:19518-19764	N	N1	OK	67.6661	16.2985	-2.05369	-1.29923	0.34185	0.72861	no
CGI_10001386	CGI_10001386	-	scaffold34986:17767-17965	N	N1	NOTEST	0	0	0	0	1	1	no
CGI_10001387	CGI_10001387	-	scaffold35014:2347-5941	N	N1	NOTEST	0	0.241854	inf	0	1	1	no
CGI_10001388	CGI_10001388	-	scaffold35014:5946-8043	N	N1	NOTEST	0.663386	0.448757	-0.563913	0	1	1	no
CGI_10001389	CGI_10001389	-	scaffold35014:9315-21495	N	N1	NOTEST	1.41549	0.311578	-2.18364	0	1	1	no
CGI_10001390	CGI_10001390	-	scaffold34968:7516-13408	N	N1	NOTEST	0	0	0	0	1	1	no
CGI_10001391	CGI_10001391	-	scaffold34972:1852-11754	N	N1	NOTEST	3.5379	1.06492	-1.73214	0	1	1	no
CGI_10001393	CGI_10001393	-	scaffold35004:108-951	N	N1	NOTEST	1.41819	0.539419	-1.39457	0	1	1	no
CGI_10001394	CGI_10001394	-	scaffold35004:18893-21385	N	N1	NOTEST	4.1717	1.0282	-2.02051	0	1	1	no
CGI_10001395	CGI_10001395	-	scaffold1335:496-21134	N	N1	NOTEST	0.494193	0.0979263	-2.33531	0	1	1	no
CGI_10001396	CGI_10001396	-	C35006:2015-7654	N	N1	NOTEST	0.508872	0.313902	-0.696987	0	1	1	no
CGI_10001397	CGI_10001397	-	C35028:136-20595	N	N1	NOTEST	0.0326118	0.0207724	-0.65073	0	1	1	no
CGI_10001398	CGI_10001398	-	scaffold35036:2072-9849	N	N1	NOTEST	0.546994	0.297735	-0.877494	0	1	1	no
CGI_10001399	CGI_10001399	-	scaffold35036:11323-20202	N	N1	NOTEST	1.48172	0.408991	-1.85714	0	1	1	no
CGI_10001400	CGI_10001400	-	scaffold34994:2796-19078	N	N1	OK	7.46241	1.38654	-2.42815	-1.29057	0.279	0.71281	no
CGI_10001401	CGI_10001401	-	scaffold35030:3555-17630	N	N1	NOTEST	1.02808	0.128297	-3.00239	0	1	1	no
CGI_10001402	CGI_10001402	-	scaffold35030:18574-19642	N	N1	OK	10.1475	0.643991	-3.97794	-0.480828	0.27405	0.71281	no
CGI_10001403	CGI_10001403	-	C35042:1729-15534	N	N1	NOTEST	0	0	0	0	1	1	no
CGI_10001404	CGI_10001404	-	scaffold1340:616-1486	N	N1	OK	13.4314	3.82692	-1.81135	-1.04204	0.3068	0.716093	no
CGI_10001405	CGI_10001405	-	scaffold1340:4641-6809	N	N1	OK	18.4891	8.38152	-1.14139	-1.04641	0.11185	0.566587	no
CGI_10001406	CGI_10001406	-	scaffold1340:8410-22077	N	N1	OK	12.6787	8.47296	-0.58147	-0.176368	0.7475	0.91738	no
CGI_10001407	CGI_10001407	-	scaffold1340:8410-22077	N	N1	OK	322.611	418.378	0.37501	0.584537	0.3321	0.723956	no
CGI_10001408	CGI_10001408	-	scaffold35034:7670-18613	N	N1	NOTEST	0.23303	0.0397116	-2.55288	0	1	1	no
CGI_10001409	CGI_10001409	-	scaffold1284:7944-20880	N	N1	NOTEST	0	0	0	0	1	1	no
CGI_10001410	CGI_10001410	-	scaffold35136:12713-18442	N	N1	NOTEST	4.67012	2.98826	-0.644154	0	1	1	no
CGI_10001411	CGI_10001411	-	scaffold35136:19282-21949	N	N1	NOTEST	3.12486	1.543	-1.01805	0	1	1	no
CGI_10001412	CGI_10001412	-	scaffold1669:1109-11588	N	N1	NOTEST	1.2275	0.651695	-0.913457	0	1	1	no
CGI_10001413	CGI_10001413	-	scaffold1669:17619-17835	N	N1	NOTEST	0	0	0	0	1	1	no
CGI_10001414	CGI_10001414	-	C35068:2138-13943	N	N1	NOTEST	0.0503441	0.0215101	-1.22681	0	1	1	no
CGI_10001415	CGI_10001415	-	scaffold35066:7619-10614	N	N1	NOTEST	0	0	0	0	1	1	no
CGI_10001416	CGI_10001416	-	scaffold35102:5500-18145	N	N1	NOTEST	0	0	0	0	1	1	no
CGI_10001417	CGI_10001417	-	scaffold35084:3002-10199	N	N1	NOTEST	0	0	0	0	1	1	no
CGI_10001418	CGI_10001418	-	scaffold35108:1358-20465	N	N1	OK	9.00094	1.90819	-2.23787	-1.04447	0.2809	0.71281	no
CGI_10001419	CGI_10001419	-	scaffold1281:1555-4031	N	N1	NOTEST	0	0	0	0	1	1	no
CGI_10001420	CGI_10001420	-	scaffold1281:6817-22494	N	N1	NOTEST	2.89508	0.576339	-2.32861	0	1	1	no
CGI_10001421	CGI_10001421	-	scaffold35124:13574-13991	N	N1	NOTEST	0	0	0	0	1	1	no
CGI_10001422	CGI_10001422	-	scaffold35124:19445-22154	N	N1	NOTEST	0.170373	0	-inf	0	1	1	no
CGI_10001423	CGI_10001423	-	C35134:561-951	N	N1	NOTEST	0	0	0	0	1	1	no
CGI_10001424	CGI_10001424	-	C35134:1487-1850	N	N1	NOTEST	0	0	0	0	1	1	no
CGI_10001426	CGI_10001426	-	scaffold35162:16159-20596	N	N1	NOTEST	0.395903	0.0965466	-2.03585	0	1	1	no
CGI_10001427	CGI_10001427	-	scaffold35154:18568-19469	N	N1	NOTEST	0	0	0	0	1	1	no
CGI_10001428	CGI_10001428	-	C35160:6453-8724	N	N1	NOTEST	0	0	0	0	1	1	no
CGI_10001429	CGI_10001429	-	C35160:20832-22041	N	N1	NOTEST	0	0.0369434	inf	0	1	1	no
CGI_10001430	CGI_10001430	-	C35168:766-19543	N	N1	NOTEST	3.79358	0.762586	-2.31459	0	1	1	no
CGI_10001431	CGI_10001431	-	C35172:160-6399	N	N1	OK	7.20478	0.744508	-3.27459	-1.2922	0.26095	0.71281	no
CGI_10001432	CGI_10001432	-	C35172:19603-21097	N	N1	OK	59.068	36.3097	-0.70202	-0.939896	0.20925	0.706887	no
CGI_10001433	CGI_10001433	-	scaffold35180:903-21932	N	N1	NOTEST	0.140262	0.24367	0.796801	0	1	1	no
CGI_10001434	CGI_10001434	-	scaffold35266:5618-15884	N	N1	NOTEST	0.169205	0.0298739	-2.50182	0	1	1	no
CGI_10001435	CGI_10001435	-	scaffold35200:8944-9175	N	N1	NOTEST	0	0	0	0	1	1	no
CGI_10001436	CGI_10001436	-	scaffold35230:4429-5488	N	N1	NOTEST	0	0	0	0	1	1	no
CGI_10001437	CGI_10001437	-	scaffold35230:6950-14687	N	N1	NOTEST	0	0	0	0	1	1	no
CGI_10001438	CGI_10001438	-	scaffold35230:19313-19835	N	N1	NOTEST	0.169844	0.307078	0.854396	0	1	1	no
CGI_10001439	CGI_10001439	-	scaffold35230:22465-23089	N	N1	OK	14.0654	0.163122	-6.43006	-1.32829	0.22425	0.71281	no
CGI_10001440	CGI_10001440	-	scaffold35236:6857-8832	N	N1	OK	12.2362	2.99868	-2.02876	-1.15929	0.02785	0.320628	no
CGI_10001441	CGI_10001441	-	scaffold35236:12200-17885	N	N1	OK	29.4482	8.67282	-1.76361	-1.73789	0.05475	0.428092	no
CGI_10001442	CGI_10001442	-	scaffold35250:3360-9106	N	N1	NOTEST	0	0	0	0	1	1	no
CGI_10001443	CGI_10001443	-	C35260:2574-18832	N	N1	NOTEST	0.164776	0.036648	-2.1687	0	1	1	no
CGI_10001444	CGI_10001444	-	C35260:19101-19305	N	N1	NOTEST	3.55162	0.482893	-2.8787	0	1	1	no
CGI_10001445	CGI_10001445	-	C35262:5194-10381	N	N1	OK	16.3231	80.5566	2.30309	2.27485	0.0004	0.0273509	yes
CGI_10001446	CGI_10001446	-	C35262:15053-17111	N	N1	OK	33.5066	36.5952	0.127212	0.170026	0.76175	0.922139	no
CGI_10001447	CGI_10001447	-	C35262:18807-21335	N	N1	OK	47.4829	25.2717	-0.909888	-1.0198	0.1344	0.605237	no
CGI_10001448	CGI_10001448	-	scaffold35238:7872-21133	N	N1	NOTEST	0	0	0	0	1	1	no
CGI_10001449	CGI_10001449	-	scaffold35286:496-2014	N	N1	OK	14.6652	5.03625	-1.54197	-0.802833	0.4331	0.778246	no
CGI_10001450	CGI_10001450	-	scaffold35286:4044-4491	N	N1	OK	7.93124	1.98511	-1.99833	-0.96177	0.35205	0.733934	no
CGI_10001451	CGI_10001451	-	scaffold35286:5632-23296	N	N1	OK	10.6763	3.05306	-1.80608	-1.16232	0.28475	0.71281	no
CGI_10001452	CGI_10001452	-	scaffold35286:5632-23296	N	N1	OK	7.6094	4.41261	-0.78615	-0.215796	0.563	0.841722	no
CGI_10001453	CGI_10001453	-	scaffold35240:4481-17915	N	N1	OK	10.1389	20.1375	0.989984	0.547383	0.4173	0.768664	no
CGI_10001454	CGI_10001454	-	scaffold35276:9062-12935	N	N1	OK	0.160073	10.269	6.00342	0.907485	0.0854	0.511263	no
CGI_10001455	CGI_10001455	-	scaffold35270:2214-21851	N	N1	NOTEST	0	0	0	0	1	1	no
CGI_10001456	CGI_10001456	-	C35282:1141-2704	N	N1	NOTEST	0.678084	0.0173915	-5.28501	0	1	1	no
CGI_10001457	CGI_10001457	-	C35282:7042-11838	N	N1	OK	28.4437	111.664	1.97298	1.68031	0.0305	0.333587	no
CGI_10001458	CGI_10001458	-	C35282:14156-15453	N	N1	OK	4.85087	4.50257	-0.107495	-0.0674598	0.8527	0.953088	no
CGI_10001459	CGI_10001459	-	C35282:20897-21914	N	N1	NOTEST	0	0	0	0	1	1	no
CGI_10001460	CGI_10001460	-	scaffold1768:11127-12882	N	N1	NOTEST	0.0383349	0.0155218	-1.30436	0	1	1	no
CGI_10001461	CGI_10001461	-	scaffold1768:14398-16087	N	N1	NOTEST	0	0	0	0	1	1	no
CGI_10001462	CGI_10001462	-	scaffold35296:2162-12763	N	N1	NOTEST	0.285864	0.00467134	-5.93535	0	1	1	no
CGI_10001463	CGI_10001463	-	scaffold35296:21082-23587	N	N1	NOTEST	1.82242	0.380646	-2.25934	0	1	1	no
CGI_10001464	CGI_10001464	-	scaffold35272:3164-4829	N	N1	NOTEST	4.34204	0.580316	-2.90346	0	1	1	no
CGI_10001465	CGI_10001465	-	scaffold35272:12768-14169	N	N1	NOTEST	3.63542	0.754332	-2.26885	0	1	1	no
CGI_10001466	CGI_10001466	-	scaffold35272:17169-20881	N	N1	NOTEST	1.92779	1.20346	-0.679758	0	1	1	no
CGI_10001467	CGI_10001467	-	scaffold35310:20259-22464	N	N1	NOTEST	0	0	0	0	1	1	no
CGI_10001468	CGI_10001468	-	scaffold35306:6250-16288	N	N1	OK	2.81998	11.9594	2.08439	1.06831	0.11655	0.575545	no
CGI_10001469	CGI_10001469	-	scaffold35332:3774-4032	N	N1	NOTEST	0	0.233572	inf	0	1	1	no
CGI_10001470	CGI_10001470	-	scaffold35332:12113-15163	N	N1	OK	9.04661	3.82893	-1.24043	-0.710465	0.36855	0.741386	no
CGI_10001471	CGI_10001471	-	scaffold35332:16383-23840	N	N1	OK	6.05353	2.9173	-1.05314	-0.478129	0.5356	0.82828	no
CGI_10001472	CGI_10001472	-	scaffold35334:431-809	N	N1	NOTEST	3.35142	1.98791	-0.753521	0	1	1	no
CGI_10001473	CGI_10001473	-	scaffold35334:15845-20808	N	N1	OK	10.0864	3.45946	-1.5438	-0.757151	0.4387	0.781223	no
CGI_10001474	CGI_10001474	-	scaffold1415:2065-13539	N	N1	NOTEST	0.0768183	0.00912924	-3.07288	0	1	1	no
CGI_10001475	CGI_10001475	-	scaffold1415:20109-20397	N	N1	NOTEST	0	0	0	0	1	1	no
CGI_10001476	CGI_10001476	-	scaffold1184:21613-23948	N	N1	OK	224.316	73.5535	-1.60867	-1.14591	0.38835	0.752106	no
CGI_10001477	CGI_10001477	-	scaffold35346:1511-13526	N	N1	NOTEST	0.223295	0	-inf	0	1	1	no
CGI_10001478	CGI_10001478	-	scaffold196:9513-21594	N	N1	OK	10.3959	6.16743	-0.753276	-0.568896	0.35035	0.732951	no
CGI_10001479	CGI_10001479	-	scaffold35336:19-10310	N	N1	NOTEST	0	0.0928433	inf	0	1	1	no
CGI_10001480	CGI_10001480	-	scaffold35336:19-10310	N	N1	NOTEST	0.790387	0.478432	-0.724245	0	1	1	no
CGI_10001481	CGI_10001481	-	scaffold35348:8275-20168	N	N1	NOTEST	0	0	0	0	1	1	no
CGI_10001482	CGI_10001482	-	scaffold74:762-19791	N	N1	NOTEST	0.832271	0.681947	-0.287394	0	1	1	no
CGI_10001483	CGI_10001483	-	scaffold74:22090-23733	N	N1	NOTEST	2.281	0.153577	-3.89263	0	1	1	no
CGI_10001484	CGI_10001484	-	scaffold35358:7374-7602	N	N1	NOTEST	0	0	0	0	1	1	no
CGI_10001485	CGI_10001485	-	scaffold35358:12463-22132	N	N1	NOTEST	0	0	0	0	1	1	no
CGI_10001486	CGI_10001486	-	scaffold35388:5605-18621	N	N1	NOTEST	0.803891	0.333523	-1.26922	0	1	1	no
CGI_10001487	CGI_10001487	-	scaffold35388:22195-22372	N	N1	NOTEST	0	0	0	0	1	1	no
CGI_10001488	CGI_10001488	-	scaffold35392:103-5122	N	N1	NOTEST	2.57075	1.79671	-0.516833	0	1	1	no
CGI_10001489	CGI_10001489	-	scaffold35392:13025-14403	N	N1	OK	21.9171	16.5324	-0.406757	-0.393471	0.62875	0.870672	no
CGI_10001490	CGI_10001490	-	scaffold35392:19081-22732	N	N1	OK	13.1543	7.42441	-0.825182	-0.581542	0.37285	0.743513	no
CGI_10001491	CGI_10001491	-	scaffold35330:12765-16202	N	N1	NOTEST	0	0	0	0	1	1	no
CGI_10001492	CGI_10001492	-	C35386:3760-22852	N	N1	NOTEST	0.0680341	0.0474597	-0.519557	0	1	1	no
CGI_10001493	CGI_10001493	-	scaffold35410:842-14280	N	N1	OK	824.387	487.529	-0.757834	-1.02712	0.0754	0.488387	no
CGI_10001494	CGI_10001494	-	scaffold35410:14830-15919	N	N1	NOTEST	1.23412	0.467173	-1.40145	0	1	1	no
CGI_10001495	CGI_10001495	-	scaffold35410:19444-20527	N	N1	OK	15.9253	11.4725	-0.473137	-0.465202	0.56405	0.842395	no
CGI_10001496	CGI_10001496	-	scaffold1418:11-632	N	N1	NOTEST	0	0	0	0	1	1	no
CGI_10001497	CGI_10001497	-	scaffold1418:1996-9117	N	N1	NOTEST	0.241783	0	-inf	0	1	1	no
CGI_10001498	CGI_10001498	-	scaffold1418:13968-14844	N	N1	OK	0	12.6941	inf	-nan	5e-05	0.00585174	yes
CGI_10001499	CGI_10001499	-	scaffold35406:1504-18996	N	N1	NOTEST	0	0.101345	inf	0	1	1	no
CGI_10001500	CGI_10001500	-	scaffold1693:3063-7419	N	N1	OK	0.988518	8.57995	3.11763	1.36282	0.0901	0.521993	no
CGI_10001501	CGI_10001501	-	scaffold1693:9173-12821	N	N1	NOTEST	0	0	0	0	1	1	no
CGI_10001502	CGI_10001502	-	scaffold1693:13622-14491	N	N1	NOTEST	0	0	0	0	1	1	no
CGI_10001503	CGI_10001503	-	scaffold35396:4605-6339	N	N1	NOTEST	0	0	0	0	1	1	no
CGI_10001504	CGI_10001504	-	scaffold35396:15828-22784	N	N1	NOTEST	0	0	0	0	1	1	no
CGI_10001505	CGI_10001505	-	C35400:1158-13432	N	N1	NOTEST	2.10956	0.497337	-2.08465	0	1	1	no
CGI_10001506	CGI_10001506	-	C35400:1158-13432	N	N1	OK	23.086	6.82785	-1.75751	-1.09091	0.2961	0.712889	no
CGI_10001507	CGI_10001507	-	C35400:13658-24277	N	N1	OK	11.5132	4.93025	-1.22356	-0.944369	0.3292	0.722839	no
CGI_10001508	CGI_10001508	-	scaffold35446:4257-8066	N	N1	OK	5.44684	19.0547	1.80665	1.27107	0.1664	0.652844	no
CGI_10001509	CGI_10001509	-	scaffold35446:9382-9775	N	N1	NOTEST	1.08266	0	-inf	0	1	1	no
CGI_10001510	CGI_10001510	-	scaffold35446:11416-21109	N	N1	NOTEST	0	0	0	0	1	1	no
CGI_10001511	CGI_10001511	-	scaffold35446:23258-24415	N	N1	NOTEST	1.6377	0.453717	-1.85181	0	1	1	no
CGI_10001512	CGI_10001512	-	scaffold35430:2813-7195	N	N1	NOTEST	0.247141	0.0546069	-2.17818	0	1	1	no
CGI_10001513	CGI_10001513	-	scaffold35430:19693-20772	N	N1	NOTEST	0.362335	0	-inf	0	1	1	no
CGI_10001514	CGI_10001514	-	scaffold35438:3326-22372	N	N1	OK	0	5.50277	inf	-nan	5e-05	0.00585174	yes
CGI_10001515	CGI_10001515	-	scaffold35438:22652-23117	N	N1	OK	2.59429	43.7641	4.07634	2.0409	0.05625	0.433027	no
CGI_10001516	CGI_10001516	-	scaffold35432:2126-22840	N	N1	OK	107.234	103.515	-0.0509215	-0.0615895	0.91195	0.971555	no
CGI_10001517	CGI_10001517	-	scaffold35470:4947-24668	N	N1	NOTEST	3.32043	1.15095	-1.52855	0	1	1	no
CGI_10001519	CGI_10001519	-	scaffold35138:21235-24231	N	N1	NOTEST	0.88317	0.123794	-2.83475	0	1	1	no
CGI_10001520	CGI_10001520	-	scaffold35472:345-3619	N	N1	OK	16.976	6.20333	-1.45238	-1.06061	0.11885	0.579499	no
CGI_10001521	CGI_10001521	-	scaffold35472:4951-11990	N	N1	OK	14.753	1.69166	-3.1245	-1.20894	0.0066	0.162211	no
CGI_10001522	CGI_10001522	-	scaffold35472:14951-24609	N	N1	OK	40.442	8.79018	-2.20189	-1.7022	0.00895	0.18908	no
CGI_10001523	CGI_10001523	-	scaffold35476:3528-8637	N	N1	NOTEST	0.0339651	0.0121356	-1.48481	0	1	1	no
CGI_10001524	CGI_10001524	-	scaffold35480:14950-22641	N	N1	OK	22.7162	17.1266	-0.407484	-0.402122	0.4977	0.810334	no
CGI_10001525	CGI_10001525	-	scaffold35536:13769-14060	N	N1	NOTEST	0.475563	0.595684	0.324912	0	1	1	no
CGI_10001526	CGI_10001526	-	scaffold35486:3013-4358	N	N1	OK	5.34219	0.120999	-5.46436	-1.1548	0.16645	0.652883	no
CGI_10001527	CGI_10001527	-	scaffold35486:6053-6782	N	N1	OK	26.8448	20.1364	-0.414838	-0.359044	0.5795	0.850002	no
CGI_10001528	CGI_10001528	-	scaffold35486:8512-17205	N	N1	OK	26.7011	8.50794	-1.65002	-1.4828	0.0739	0.484238	no
CGI_10001529	CGI_10001529	-	scaffold35486:17517-22651	N	N1	OK	16.7871	7.52286	-1.158	-0.757554	0.399	0.757971	no
CGI_10001530	CGI_10001530	-	scaffold1790:954-6143	N	N1	OK	13.2711	26.5582	1.00087	1.046	0.09625	0.536353	no
CGI_10001531	CGI_10001531	-	scaffold1790:6801-14901	N	N1	OK	38.0339	15.641	-1.28195	-1.13978	0.14755	0.626812	no
CGI_10001532	CGI_10001532	-	scaffold1790:17207-24913	N	N1	OK	7.47005	2.32158	-1.68601	-0.848073	0.3864	0.751097	no
CGI_10001533	CGI_10001533	-	scaffold35436:2064-16197	N	N1	OK	8.22288	11.2622	0.453774	0.428749	0.5844	0.851997	no
CGI_10001534	CGI_10001534	-	scaffold35436:18457-18838	N	N1	NOTEST	0	0	0	0	1	1	no
CGI_10001535	CGI_10001535	-	scaffold35478:1377-24674	N	N1	NOTEST	2.41484	0.233759	-3.36883	0	1	1	no
CGI_10001536	CGI_10001536	-	scaffold35478:1377-24674	N	N1	NOTEST	0.56717	0	-inf	0	1	1	no
CGI_10001537	CGI_10001537	-	C35502:4962-19527	N	N1	NOTEST	0	0	0	0	1	1	no
CGI_10001538	CGI_10001538	-	scaffold35518:18395-22046	N	N1	OK	256.022	392.366	0.615931	0.915623	0.12205	0.584633	no
CGI_10001539	CGI_10001539	-	scaffold35490:83-2074	N	N1	NOTEST	0	0	0	0	1	1	no
CGI_10001540	CGI_10001540	-	scaffold35490:18663-19468	N	N1	NOTEST	0	0.0663502	inf	0	1	1	no
CGI_10001541	CGI_10001541	-	scaffold516:4374-6736	N	N1	OK	26.1317	17.7229	-0.56019	-0.496832	0.44915	0.78688	no
CGI_10001542	CGI_10001542	-	scaffold1428:17887-24384	N	N1	OK	10.6065	4.02063	-1.39946	-0.871622	0.1309	0.599454	no
CGI_10001543	CGI_10001543	-	scaffold1716:7188-8067	N	N1	OK	9.61575	2.73593	-1.81337	-0.914196	0.19725	0.692879	no
CGI_10001544	CGI_10001544	-	scaffold729:960-2271	N	N1	NOTEST	1.41631	0.121725	-3.54044	0	1	1	no
CGI_10001545	CGI_10001545	-	scaffold729:6007-11672	N	N1	NOTEST	1.81169	6.71099	1.88919	0	1	1	no
CGI_10001546	CGI_10001546	-	scaffold35540:5366-24852	N	N1	NOTEST	0	0.128826	inf	0	1	1	no
CGI_10001547	CGI_10001547	-	C35532:11930-21500	N	N1	NOTEST	0	0	0	0	1	1	no
CGI_10001548	CGI_10001548	-	scaffold80:11024-11414	N	N1	NOTEST	0.289724	0	-inf	0	1	1	no
CGI_10001549	CGI_10001549	-	C35548:12841-23964	N	N1	NOTEST	0	0	0	0	1	1	no
CGI_10001550	CGI_10001550	-	C35556:1616-5640	N	N1	OK	22.6321	26.6231	0.234309	0.233326	0.71235	0.904379	no
CGI_10001551	CGI_10001551	-	C35556:5681-9417	N	N1	OK	16.5576	38.5574	1.21952	0.966766	0.1118	0.566537	no
CGI_10001552	CGI_10001552	-	C35556:9861-16016	N	N1	OK	48.6447	23.9047	-1.02499	-0.82626	0.3644	0.739488	no
CGI_10001553	CGI_10001553	-	C35556:16792-20175	N	N1	OK	15.3115	65.7616	2.10263	1.90053	0.0014	0.0646959	no
CGI_10001554	CGI_10001554	-	C35556:23011-25016	N	N1	OK	582.567	1044.85	0.842803	1.31908	0.0288	0.325306	no
CGI_10001555	CGI_10001555	-	scaffold35444:590-6430	N	N1	NOTEST	0.675884	0.132774	-2.34781	0	1	1	no
CGI_10001556	CGI_10001556	-	scaffold35444:6909-17891	N	N1	NOTEST	0.180204	0	-inf	0	1	1	no
CGI_10001557	CGI_10001557	-	scaffold35568:22813-23239	N	N1	NOTEST	0	0.0517247	inf	0	1	1	no
CGI_10001558	CGI_10001558	-	scaffold35538:7073-8907	N	N1	OK	31.0561	30.5668	-0.0229107	-0.0226627	0.9671	0.988181	no
CGI_10001559	CGI_10001559	-	scaffold35538:14228-24935	N	N1	NOTEST	0.0368592	0	-inf	0	1	1	no
CGI_10001560	CGI_10001560	-	scaffold1544:1204-7316	N	N1	NOTEST	0	0	0	0	1	1	no
CGI_10001561	CGI_10001561	-	scaffold1544:14266-21624	N	N1	NOTEST	0.170836	0.21342	0.321085	0	1	1	no
CGI_10001562	CGI_10001562	-	C35564:3332-14890	N	N1	NOTEST	0	0.00631569	inf	0	1	1	no
CGI_10001563	CGI_10001563	-	scaffold35530:5599-14561	N	N1	OK	20.0448	20.4942	0.0319866	0.0396181	0.94915	0.982498	no
CGI_10001564	CGI_10001564	-	scaffold35530:5599-14561	N	N1	NOTEST	2.96286	1.43118	-1.04979	0	1	1	no
CGI_10001565	CGI_10001565	-	scaffold35530:19178-23371	N	N1	NOTEST	0.283173	0	-inf	0	1	1	no
CGI_10001566	CGI_10001566	-	scaffold1278:1368-25679	N	N1	NOTEST	0.471386	0.073409	-2.68288	0	1	1	no
CGI_10001567	CGI_10001567	-	scaffold1278:1368-25679	N	N1	OK	10.0408	1.73507	-2.53281	-0.865654	0.4058	0.761945	no
CGI_10001568	CGI_10001568	-	scaffold35586:1039-23261	N	N1	OK	9.94636	4.2717	-1.21936	-1.07351	0.0905	0.522795	no
CGI_10001569	CGI_10001569	-	scaffold1539:235-25904	N	N1	OK	11.5294	6.0384	-0.933084	-1.1865	0.0583	0.439497	no
CGI_10001570	CGI_10001570	-	scaffold35574:23195-23882	N	N1	NOTEST	0	0	0	0	1	1	no
CGI_10001571	CGI_10001571	-	scaffold35616:2730-11531	N	N1	OK	441.481	531.607	0.268009	0.388963	0.492	0.807333	no
CGI_10001572	CGI_10001572	-	scaffold1502:2513-17245	N	N1	NOTEST	0.128395	0.165895	0.369684	0	1	1	no
CGI_10001573	CGI_10001573	-	scaffold1502:18213-25048	N	N1	OK	173.071	298.009	0.783988	1.09698	0.05095	0.416569	no
CGI_10001574	CGI_10001574	-	scaffold35640:96-9677	N	N1	NOTEST	0.100709	0.0700758	-0.523204	0	1	1	no
CGI_10001575	CGI_10001575	-	scaffold35640:12850-13498	N	N1	NOTEST	0	0	0	0	1	1	no
CGI_10001576	CGI_10001576	-	scaffold35640:15634-15904	N	N1	NOTEST	0	0	0	0	1	1	no
CGI_10001578	CGI_10001578	-	C35646:88-994	N	N1	NOTEST	0.296543	0.112477	-1.39861	0	1	1	no
CGI_10001579	CGI_10001579	-	C35646:2960-4334	N	N1	NOTEST	0.0919015	0.0135908	-2.75745	0	1	1	no
CGI_10001580	CGI_10001580	-	C35646:14073-15381	N	N1	NOTEST	0.132928	0.0357827	-1.89331	0	1	1	no
CGI_10001581	CGI_10001581	-	C35646:24343-25945	N	N1	OK	11.9389	2.25957	-2.40155	-1.55369	0.0974	0.538863	no
CGI_10001583	CGI_10001583	-	scaffold841:3290-21897	N	N1	NOTEST	0	0.07075	inf	0	1	1	no
CGI_10001584	CGI_10001584	-	scaffold35680:4802-10626	N	N1	NOTEST	4.28869	3.91124	-0.132911	0	1	1	no
CGI_10001585	CGI_10001585	-	scaffold35680:13683-23296	N	N1	OK	14.4228	2.46761	-2.54717	-1.69837	0.0104	0.203799	no
CGI_10001586	CGI_10001586	-	scaffold1420:5753-9932	N	N1	OK	42.0409	24.8603	-0.757952	-0.872104	0.21595	0.71281	no
CGI_10001587	CGI_10001587	-	scaffold1420:23263-25366	N	N1	OK	320.581	270.854	-0.243173	-0.308938	0.5909	0.854896	no
CGI_10001588	CGI_10001588	-	scaffold35712:282-3507	N	N1	OK	20.6189	11.1453	-0.887528	-0.927908	0.1243	0.58828	no
CGI_10001589	CGI_10001589	-	scaffold35712:3857-24173	N	N1	NOTEST	0.841368	3.58725	2.09207	0	1	1	no
CGI_10001590	CGI_10001590	-	scaffold805:22609-23953	N	N1	OK	17.7793	4.52962	-1.97274	-1.62393	0.0275	0.318729	no
CGI_10001591	CGI_10001591	-	scaffold1731:22392-24983	N	N1	OK	8.30905	15.0588	0.857854	0.443568	0.48385	0.803728	no
CGI_10001592	CGI_10001592	-	scaffold478:7157-14938	N	N1	NOTEST	0	0.0357722	inf	0	1	1	no
CGI_10001593	CGI_10001593	-	scaffold478:20980-26467	N	N1	NOTEST	0	0	0	0	1	1	no
CGI_10001594	CGI_10001594	-	scaffold35724:2800-3450	N	N1	NOTEST	0	0	0	0	1	1	no
CGI_10001595	CGI_10001595	-	scaffold35724:6116-12668	N	N1	OK	11.7096	15.4536	0.400252	0.361408	0.5804	0.850462	no
CGI_10001596	CGI_10001596	-	scaffold35724:13375-17719	N	N1	NOTEST	0	0	0	0	1	1	no
CGI_10001597	CGI_10001597	-	scaffold35754:4425-26470	N	N1	NOTEST	0.0788263	0.0250694	-1.65275	0	1	1	no
CGI_10001598	CGI_10001598	-	scaffold35754:4425-26470	N	N1	NOTEST	2.28525	0.14141	-4.0144	0	1	1	no
CGI_10001599	CGI_10001599	-	scaffold1453:1091-26923	N	N1	NOTEST	3.38047	0.969268	-1.80226	0	1	1	no
CGI_10001600	CGI_10001600	-	scaffold207:2779-4317	N	N1	NOTEST	0.309421	0.192893	-0.68177	0	1	1	no
CGI_10001601	CGI_10001601	-	scaffold207:11858-12622	N	N1	NOTEST	0.258799	0.164878	-0.65043	0	1	1	no
CGI_10001602	CGI_10001602	-	scaffold316:22-25141	N	N1	OK	0	5.63126	inf	-nan	5e-05	0.00585174	yes
CGI_10001603	CGI_10001603	-	C35776:3257-6598	N	N1	OK	6.38545	2.97009	-1.10428	-0.69042	0.4257	0.774028	no
CGI_10001604	CGI_10001604	-	C35776:14273-26767	N	N1	OK	12.2647	38.0931	1.63502	1.55898	0.0125	0.222308	no
CGI_10001605	CGI_10001605	-	scaffold35772:334-838	N	N1	NOTEST	0	0	0	0	1	1	no
CGI_10001606	CGI_10001606	-	C35786:23101-23661	N	N1	NOTEST	0	0	0	0	1	1	no
CGI_10001607	CGI_10001607	-	C35786:24035-25239	N	N1	NOTEST	0	0.130137	inf	0	1	1	no
CGI_10001608	CGI_10001608	-	C35794:17655-23529	N	N1	NOTEST	0.780978	0.184788	-2.07941	0	1	1	no
CGI_10001609	CGI_10001609	-	C35794:25212-26506	N	N1	OK	5.85435	4.22775	-0.469619	-0.225287	0.6136	0.864676	no
CGI_10001610	CGI_10001610	-	scaffold35808:3263-3494	N	N1	NOTEST	1.31095	0	-inf	0	1	1	no
CGI_10001611	CGI_10001611	-	scaffold35814:305-27672	N	N1	NOTEST	0.268927	0.00585129	-5.52231	0	1	1	no
CGI_10001612	CGI_10001612	-	scaffold35822:642-14377	N	N1	OK	22.5018	17.3784	-0.372743	-0.482156	0.42885	0.775793	no
CGI_10001613	CGI_10001613	-	scaffold35822:16324-18835	N	N1	OK	14.1007	5.9254	-1.25078	-0.924084	0.1248	0.588989	no
CGI_10001614	CGI_10001614	-	scaffold35822:19064-26700	N	N1	OK	16.6832	9.65684	-0.788777	-0.753029	0.21625	0.71281	no
CGI_10001615	CGI_10001615	-	scaffold1658:302-6611	N	N1	OK	26.2795	14.5746	-0.850479	-0.752459	0.26565	0.71281	no
CGI_10001616	CGI_10001616	-	scaffold1658:9001-16785	N	N1	OK	18.665	6.42998	-1.53745	-1.14478	0.09645	0.53686	no
CGI_10001617	CGI_10001617	-	scaffold35806:2378-2891	N	N1	NOTEST	0.28436	0.0732874	-1.95608	0	1	1	no
CGI_10001618	CGI_10001618	-	scaffold1441:1447-7952	N	N1	OK	15.909	24.5425	0.625439	0.476622	0.46375	0.794025	no
CGI_10001619	CGI_10001619	-	scaffold1441:16030-22105	N	N1	OK	4.93232	36.0677	2.87037	1.66412	0.02405	0.300335	no
CGI_10001620	CGI_10001620	-	scaffold1441:26677-27767	N	N1	OK	17.2353	2.90533	-2.56859	-1.40868	0.24345	0.71281	no
CGI_10001621	CGI_10001621	-	scaffold764:12591-14256	N	N1	NOTEST	0.812578	0.156946	-2.37224	0	1	1	no
CGI_10001622	CGI_10001622	-	scaffold764:23587-27279	N	N1	NOTEST	2.06936	1.95273	-0.083692	0	1	1	no
CGI_10001623	CGI_10001623	-	scaffold35928:2923-8106	N	N1	OK	110.625	70.0562	-0.659093	-0.977204	0.1588	0.643145	no
CGI_10001624	CGI_10001624	-	scaffold1379:18721-19036	N	N1	NOTEST	0	0	0	0	1	1	no
CGI_10001625	CGI_10001625	-	scaffold35836:11035-21459	N	N1	NOTEST	0.58434	0.313748	-0.897204	0	1	1	no
CGI_10001626	CGI_10001626	-	scaffold35836:22393-27518	N	N1	NOTEST	0.414282	0.133571	-1.63301	0	1	1	no
CGI_10001627	CGI_10001627	-	scaffold255:19491-27581	N	N1	NOTEST	1.94231	0.272396	-2.834	0	1	1	no
CGI_10001628	CGI_10001628	-	scaffold255:19491-27581	N	N1	OK	15.5758	3.68165	-2.08088	-1.02608	0.20395	0.701205	no
CGI_10001629	CGI_10001629	-	scaffold35870:24144-24348	N	N1	NOTEST	0	0	0	0	1	1	no
CGI_10001630	CGI_10001630	-	C35840:654-3933	N	N1	NOTEST	1.18555	0.677832	-0.806554	0	1	1	no
CGI_10001631	CGI_10001631	-	C35844:8302-22667	N	N1	NOTEST	0	0.183177	inf	0	1	1	no
CGI_10001632	CGI_10001632	-	scaffold277:387-8683	N	N1	OK	31.4887	51.0521	0.697138	0.74673	0.177	0.667886	no
CGI_10001633	CGI_10001633	-	scaffold277:14549-16906	N	N1	OK	13.5029	4.93989	-1.45072	-1.25673	0.0961	0.535997	no
CGI_10001634	CGI_10001634	-	scaffold1783:10374-13856	N	N1	OK	13.3001	1.20757	-3.46126	-1.73974	0.0022	0.0854635	no
CGI_10001635	CGI_10001635	-	scaffold35866:11716-17525	N	N1	OK	4.42534	10.3931	1.23176	0.81175	0.16065	0.645112	no
CGI_10001636	CGI_10001636	-	scaffold35854:4132-7718	N	N1	NOTEST	1.09635	0.481489	-1.18713	0	1	1	no
CGI_10001637	CGI_10001637	-	scaffold35874:2718-4257	N	N1	NOTEST	0	0	0	0	1	1	no
CGI_10001638	CGI_10001638	-	scaffold35884:14564-28305	N	N1	NOTEST	2.13345	1.1048	-0.9494	0	1	1	no
CGI_10001639	CGI_10001639	-	scaffold35890:3961-11558	N	N1	NOTEST	3.34261	0.337716	-3.30709	0	1	1	no
CGI_10001640	CGI_10001640	-	scaffold35890:14138-24102	N	N1	OK	372.3	444.66	0.256239	0.338512	0.5557	0.837994	no
CGI_10001641	CGI_10001641	-	scaffold35890:27417-28048	N	N1	NOTEST	0.264525	0.289338	0.129355	0	1	1	no
CGI_10001642	CGI_10001642	-	scaffold35896:577-26444	N	N1	NOTEST	0.189727	0	-inf	0	1	1	no
CGI_10001643	CGI_10001643	-	scaffold799:12718-25817	N	N1	OK	8.63662	34.5548	2.00035	1.76711	0.0154	0.245594	no
CGI_10001644	CGI_10001644	-	scaffold799:26240-27406	N	N1	NOTEST	0	3.24088	inf	0	1	1	no
CGI_10001645	CGI_10001645	-	scaffold35900:14254-15928	N	N1	NOTEST	0.16067	0.0203564	-2.98054	0	1	1	no
CGI_10001646	CGI_10001646	-	scaffold35898:4018-27136	N	N1	NOTEST	0.392198	0.0686636	-2.51396	0	1	1	no
CGI_10001647	CGI_10001647	-	scaffold1400:62-1123	N	N1	OK	8.01861	228.576	4.83318	3.88896	5e-05	0.00585174	yes
CGI_10001648	CGI_10001648	-	scaffold1400:6196-9008	N	N1	OK	132.87	89.3203	-0.572953	-0.664487	0.23925	0.71281	no
CGI_10001649	CGI_10001649	-	scaffold1400:9621-15175	N	N1	NOTEST	3.46748	0.684515	-2.34073	0	1	1	no
CGI_10001650	CGI_10001650	-	scaffold1400:20236-28518	N	N1	NOTEST	2.77089	1.96336	-0.497021	0	1	1	no
CGI_10001651	CGI_10001651	-	scaffold35902:1335-12941	N	N1	OK	0.566382	3.67393	2.69748	0.861645	0.1162	0.574996	no
CGI_10001652	CGI_10001652	-	scaffold35902:22249-28263	N	N1	NOTEST	0	0	0	0	1	1	no
CGI_10001653	CGI_10001653	-	scaffold872:3304-11919	N	N1	OK	226.939	362.589	0.676035	2.07943	0.075	0.487196	no
CGI_10001654	CGI_10001654	-	scaffold872:21424-27673	N	N1	OK	5.80076	2.54443	-1.1889	-0.540519	0.5085	0.815612	no
CGI_10001655	CGI_10001655	-	scaffold35894:1316-2291	N	N1	NOTEST	0	0	0	0	1	1	no
CGI_10001656	CGI_10001656	-	scaffold35894:5264-5525	N	N1	NOTEST	0	0	0	0	1	1	no
CGI_10001657	CGI_10001657	-	scaffold35894:16596-16974	N	N1	NOTEST	0	0	0	0	1	1	no
CGI_10001658	CGI_10001658	-	scaffold35912:2447-13613	N	N1	OK	74.8342	20.9847	-1.83436	-2.2717	0.00755	0.173822	no
CGI_10001659	CGI_10001659	-	scaffold35912:14233-27414	N	N1	OK	64.7204	65.9316	0.0267491	0.0383015	0.94935	0.982531	no
CGI_10001660	CGI_10001660	-	scaffold1092:1647-2355	N	N1	NOTEST	3.15329	0.874133	-1.85094	0	1	1	no
CGI_10001661	CGI_10001661	-	scaffold1092:19160-19793	N	N1	OK	6.30457	0.463054	-3.76715	-1.0737	0.22655	0.71281	no
CGI_10001662	CGI_10001662	-	scaffold1092:20034-20922	N	N1	NOTEST	4.22262	0.492362	-3.10035	0	1	1	no
CGI_10001663	CGI_10001663	-	scaffold1787:26159-28701	N	N1	OK	390.131	839.42	1.10543	1.46013	0.00865	0.18595	no
CGI_10001664	CGI_10001664	-	scaffold35926:7811-9539	N	N1	NOTEST	1.01809	0.136824	-2.89547	0	1	1	no
CGI_10001665	CGI_10001665	-	scaffold262:4004-16158	N	N1	OK	30.5181	13.2685	-1.20166	-1.33554	0.01485	0.241088	no
CGI_10001666	CGI_10001666	-	scaffold262:27046-29094	N	N1	OK	16.8333	7.45274	-1.17548	-0.792058	0.38765	0.751692	no
CGI_10001667	CGI_10001667	-	scaffold35936:12201-18297	N	N1	OK	108.352	17.1845	-2.65654	-2.20628	0.0087	0.186439	no
CGI_10001669	CGI_10001669	-	C35952:194-8083	N	N1	NOTEST	0	0.55871	inf	0	1	1	no
CGI_10001670	CGI_10001670	-	scaffold35946:4619-7241	N	N1	NOTEST	0	0.0436406	inf	0	1	1	no
CGI_10001671	CGI_10001671	-	scaffold35946:8540-14532	N	N1	NOTEST	0	0	0	0	1	1	no
CGI_10001672	CGI_10001672	-	scaffold35946:8540-14532	N	N1	NOTEST	0	0.076841	inf	0	1	1	no
CGI_10001673	CGI_10001673	-	scaffold35946:19528-25620	N	N1	NOTEST	3.35783	0.599882	-2.48478	0	1	1	no
CGI_10001674	CGI_10001674	-	scaffold35994:1475-13595	N	N1	NOTEST	0	0	0	0	1	1	no
CGI_10001675	CGI_10001675	-	scaffold35994:21381-24601	N	N1	NOTEST	1.86215	0.357155	-2.38235	0	1	1	no
CGI_10001682	CGI_10001682	-	scaffold1602:9231-9810	N	N1	NOTEST	0	0	0	0	1	1	no
CGI_10001685	CGI_10001685	-	scaffold1602:12455-14258	N	N1	NOTEST	0	0	0	0	1	1	no
CGI_10001688	CGI_10001688	-	scaffold1602:15665-17102	N	N1	NOTEST	0	0	0	0	1	1	no
CGI_10001690	CGI_10001690	-	scaffold1602:19310-20219	N	N1	NOTEST	0	0	0	0	1	1	no
CGI_10001691	CGI_10001691	-	scaffold1602:20359-21262	N	N1	NOTEST	0	0	0	0	1	1	no
CGI_10001692	CGI_10001692	-	scaffold1602:21300-22089	N	N1	NOTEST	0	0	0	0	1	1	no
CGI_10001696	CGI_10001696	-	scaffold1602:26214-27327	N	N1	NOTEST	0	0	0	0	1	1	no
CGI_10001699	CGI_10001699	-	scaffold35970:13281-18900	N	N1	NOTEST	1.69295	0.220429	-2.94116	0	1	1	no
CGI_10001701	CGI_10001701	-	scaffold35988:25840-29038	N	N1	NOTEST	0	0.405429	inf	0	1	1	no
CGI_10001702	CGI_10001702	-	scaffold35960:414-14469	N	N1	OK	26.8346	4.3584	-2.62223	-1.50591	0.27195	0.71281	no
CGI_10001704	CGI_10001704	-	scaffold1114:20513-25585	N	N1	NOTEST	0.362941	0.101077	-1.84428	0	1	1	no
CGI_10001705	CGI_10001705	-	scaffold35974:27070-29417	N	N1	OK	17.3672	10.8502	-0.67865	-0.452903	0.47315	0.79889	no
CGI_10001706	CGI_10001706	-	scaffold35986:7134-18106	N	N1	NOTEST	0.959179	0.237709	-2.01261	0	1	1	no
CGI_10001707	CGI_10001707	-	scaffold35986:21893-25008	N	N1	OK	7.96827	3.07197	-1.3751	-0.620468	0.4469	0.785576	no
CGI_10001708	CGI_10001708	-	scaffold35986:26719-29401	N	N1	NOTEST	0.376674	0.0466134	-3.0145	0	1	1	no
CGI_10001710	CGI_10001710	-	scaffold874:24522-27105	N	N1	OK	18.5332	3.06987	-2.59387	-1.95663	0.0102	0.201802	no
CGI_10001711	CGI_10001711	-	scaffold35982:5427-9163	N	N1	OK	0.754802	9.21511	3.60983	1.561	0.1069	0.55751	no
CGI_10001712	CGI_10001712	-	scaffold35982:14309-29218	N	N1	OK	9.78889	37.5796	1.94073	1.84075	0.00355	0.114113	no
CGI_10001713	CGI_10001713	-	scaffold1499:209-1770	N	N1	NOTEST	14.0349	0.569799	-4.62242	0	1	1	no
CGI_10001715	CGI_10001715	-	scaffold1499:9601-26472	N	N1	NOTEST	0	0.00420351	inf	0	1	1	no
CGI_10001716	CGI_10001716	-	C35992:4986-11585	N	N1	OK	15.4929	9.30447	-0.735615	-0.608146	0.3075	0.716182	no
CGI_10001717	CGI_10001717	-	C35992:12643-14751	N	N1	NOTEST	0	0.106535	inf	0	1	1	no
CGI_10001718	CGI_10001718	-	C35992:18807-28071	N	N1	OK	20.4226	7.69029	-1.40905	-1.05679	0.11815	0.578403	no
CGI_10001719	CGI_10001719	-	scaffold1378:122-24824	N	N1	NOTEST	0.448177	0.0987966	-2.18154	0	1	1	no
CGI_10001720	CGI_10001720	-	scaffold36006:1020-28962	N	N1	OK	1.7749	5.56984	1.6499	0.745285	0.4604	0.792234	no
CGI_10001721	CGI_10001721	-	scaffold36006:1020-28962	N	N1	NOTEST	2.27664	0.747038	-1.60765	0	1	1	no
CGI_10001722	CGI_10001722	-	C36000:1104-4133	N	N1	NOTEST	0	0.00858918	inf	0	1	1	no
CGI_10001725	CGI_10001725	-	C36000:12366-13407	N	N1	NOTEST	0	0	0	0	1	1	no
CGI_10001726	CGI_10001726	-	C36000:13484-14357	N	N1	NOTEST	0	0	0	0	1	1	no
CGI_10001729	CGI_10001729	-	C36000:18484-19051	N	N1	NOTEST	0	0	0	0	1	1	no
CGI_10001730	CGI_10001730	-	C36000:19340-20810	N	N1	NOTEST	0	0	0	0	1	1	no
CGI_10001731	CGI_10001731	-	C36000:21173-23549	N	N1	NOTEST	0	0	0	0	1	1	no
CGI_10001732	CGI_10001732	-	C36000:23609-25457	N	N1	NOTEST	0	0.0136701	inf	0	1	1	no
CGI_10001734	CGI_10001734	-	C36014:2780-4853	N	N1	OK	15.6866	5.64147	-1.47539	-1.12795	0.0975	0.539107	no
CGI_10001735	CGI_10001735	-	C36014:7317-18174	N	N1	NOTEST	2.46987	0.269693	-3.19504	0	1	1	no
CGI_10001736	CGI_10001736	-	C36014:20664-22221	N	N1	NOTEST	0.919441	0.435118	-1.07935	0	1	1	no
CGI_10001737	CGI_10001737	-	C36014:22608-26044	N	N1	OK	12.7754	1.57529	-3.01968	-1.21648	0.1526	0.633925	no
CGI_10001738	CGI_10001738	-	scaffold36020:20092-20902	N	N1	NOTEST	0	0	0	0	1	1	no
CGI_10001740	CGI_10001740	-	scaffold36022:8318-9974	N	N1	NOTEST	0.75998	0.270803	-1.48872	0	1	1	no
CGI_10001741	CGI_10001741	-	scaffold36022:22202-29122	N	N1	OK	1.78618	15.8029	3.14525	1.48303	0.06765	0.468118	no
CGI_10001742	CGI_10001742	-	scaffold36026:825-1488	N	N1	NOTEST	0.1486	0	-inf	0	1	1	no
CGI_10001743	CGI_10001743	-	C36028:14776-25188	N	N1	NOTEST	0.0915542	0	-inf	0	1	1	no
CGI_10001744	CGI_10001744	-	C36028:28395-30132	N	N1	NOTEST	1.5148	0.258596	-2.55035	0	1	1	no
CGI_10001745	CGI_10001745	-	scaffold36034:27093-29917	N	N1	NOTEST	0.883845	0.626168	-0.497244	0	1	1	no
CGI_10001746	CGI_10001746	-	scaffold36092:3729-16725	N	N1	NOTEST	0.513547	0.016462	-4.96329	0	1	1	no
CGI_10001747	CGI_10001747	-	scaffold36036:7380-15388	N	N1	NOTEST	1.56973	0.260853	-2.5892	0	1	1	no
CGI_10001748	CGI_10001748	-	scaffold36036:22253-28996	N	N1	NOTEST	0	0.0239455	inf	0	1	1	no
CGI_10001749	CGI_10001749	-	C36038:140-1866	N	N1	NOTEST	0.736551	0.0730701	-3.33343	0	1	1	no
CGI_10001752	CGI_10001752	-	scaffold1305:2438-3671	N	N1	NOTEST	0	0	0	0	1	1	no
CGI_10001753	CGI_10001753	-	scaffold1305:4552-5515	N	N1	NOTEST	0	0	0	0	1	1	no
CGI_10001755	CGI_10001755	-	scaffold1305:12043-14374	N	N1	NOTEST	0	0	0	0	1	1	no
CGI_10001757	CGI_10001757	-	scaffold1305:19987-21247	N	N1	NOTEST	0	0	0	0	1	1	no
CGI_10001761	CGI_10001761	-	scaffold1591:1988-11664	N	N1	OK	9.82384	3.09637	-1.66571	-0.835651	0.38495	0.750399	no
CGI_10001762	CGI_10001762	-	scaffold1591:11816-12068	N	N1	NOTEST	0	0.179215	inf	0	1	1	no
CGI_10001763	CGI_10001763	-	scaffold1591:13699-28670	N	N1	NOTEST	3.49087	0.0221552	-7.2998	0	1	1	no
CGI_10001764	CGI_10001764	-	scaffold1152:20255-20426	N	N1	OK	2417.46	165434	6.09662	5.41925	5e-05	0.00585174	yes
CGI_10001765	CGI_10001765	-	scaffold1152:23360-23522	N	N1	OK	948.001	75558.1	6.31655	6.14352	5e-05	0.00585174	yes
CGI_10001766	CGI_10001766	-	scaffold1152:28324-28645	N	N1	OK	10658.9	702295	6.04194	1.12751	0.00065	0.0385798	yes
CGI_10001767	CGI_10001767	-	scaffold1507:31-20039	N	N1	OK	1.80124	23.5934	3.71132	1.6713	0.3416	0.728473	no
CGI_10001768	CGI_10001768	-	scaffold1507:31-20039	N	N1	NOTEST	0	0.220173	inf	0	1	1	no
CGI_10001769	CGI_10001769	-	scaffold1507:20193-20373	N	N1	NOTEST	0	0	0	0	1	1	no
CGI_10001770	CGI_10001770	-	scaffold1507:20603-20999	N	N1	NOTEST	0	0	0	0	1	1	no
CGI_10001771	CGI_10001771	-	scaffold1507:21082-22151	N	N1	NOTEST	0	0	0	0	1	1	no
CGI_10001772	CGI_10001772	-	scaffold1507:24517-24700	N	N1	NOTEST	0	0.851617	inf	0	1	1	no
CGI_10001773	CGI_10001773	-	scaffold36114:109-23021	N	N1	NOTEST	0	0	0	0	1	1	no
CGI_10001774	CGI_10001774	-	scaffold29:17594-21047	N	N1	OK	0.670627	8.45447	3.65613	1.36737	0.1192	0.580258	no
CGI_10001775	CGI_10001775	-	scaffold572:5729-19903	N	N1	NOTEST	0.534331	0.412545	-0.373182	0	1	1	no
CGI_10001776	CGI_10001776	-	scaffold572:5729-19903	N	N1	NOTEST	0.53126	0.355839	-0.578194	0	1	1	no
CGI_10001777	CGI_10001777	-	scaffold572:20737-21322	N	N1	NOTEST	0	0.155984	inf	0	1	1	no
CGI_10001778	CGI_10001778	-	scaffold598:1302-4771	N	N1	NOTEST	3.09954	2.6326	-0.23557	0	1	1	no
CGI_10001779	CGI_10001779	-	scaffold598:6663-7095	N	N1	NOTEST	0	0	0	0	1	1	no
CGI_10001780	CGI_10001780	-	scaffold598:15541-22695	N	N1	NOTEST	0	0.489197	inf	0	1	1	no
CGI_10001781	CGI_10001781	-	scaffold598:25735-26137	N	N1	NOTEST	0	0.087406	inf	0	1	1	no
CGI_10001782	CGI_10001782	-	scaffold598:28133-30627	N	N1	NOTEST	0	0	0	0	1	1	no
CGI_10001784	CGI_10001784	-	scaffold391:19364-26832	N	N1	OK	5.4734	2.36464	-1.21081	-0.635082	0.49005	0.806369	no
CGI_10001785	CGI_10001785	-	scaffold36104:552-7245	N	N1	NOTEST	0.375027	0.0446999	-3.06865	0	1	1	no
CGI_10001786	CGI_10001786	-	scaffold36104:7616-25154	N	N1	OK	17.9857	20.019	0.154514	0.182839	0.7552	0.919954	no
CGI_10001787	CGI_10001787	-	scaffold36102:14221-14551	N	N1	NOTEST	0.836051	0	-inf	0	1	1	no
CGI_10001788	CGI_10001788	-	scaffold36102:17516-20519	N	N1	NOTEST	0.492268	0.148172	-1.73217	0	1	1	no
CGI_10001789	CGI_10001789	-	scaffold36094:849-27457	N	N1	OK	12.4454	17.5346	0.494593	0.710346	0.27325	0.71281	no
CGI_10001790	CGI_10001790	-	scaffold36108:2423-12055	N	N1	OK	26.3136	15.7018	-0.744876	-0.854371	0.17485	0.664734	no
CGI_10001791	CGI_10001791	-	scaffold36108:13514-15300	N	N1	NOTEST	0	0.0580474	inf	0	1	1	no
CGI_10001792	CGI_10001792	-	scaffold36108:16153-17095	N	N1	OK	4.62979	1.4816	-1.64379	-0.679981	0.35715	0.736184	no
CGI_10001793	CGI_10001793	-	scaffold36108:21417-27050	N	N1	OK	14.5369	3.51032	-2.05004	-1.33668	0.29295	0.712889	no
CGI_10001794	CGI_10001794	-	scaffold36122:3754-10839	N	N1	OK	8.22589	3.06443	-1.42455	-1.19258	0.05205	0.419587	no
CGI_10001795	CGI_10001795	-	scaffold36140:6623-23811	N	N1	OK	52.3513	44.7511	-0.226302	-0.28909	0.6651	0.885372	no
CGI_10001796	CGI_10001796	-	scaffold1364:5314-6556	N	N1	NOTEST	0.586626	0.304904	-0.944087	0	1	1	no
CGI_10001797	CGI_10001797	-	scaffold1364:15742-30439	N	N1	OK	90.3592	27.9075	-1.69502	-2.12097	0.00075	0.0426166	yes
CGI_10001798	CGI_10001798	-	scaffold1364:30739-31518	N	N1	OK	342.525	3265.25	3.25291	3.57192	5e-05	0.00585174	yes
CGI_10001799	CGI_10001799	-	scaffold246:9616-19206	N	N1	NOTEST	0	0	0	0	1	1	no
CGI_10001800	CGI_10001800	-	scaffold1246:63-516	N	N1	OK	88.4778	35.6146	-1.31285	-1.43148	0.11885	0.579499	no
CGI_10001801	CGI_10001801	-	scaffold1246:4294-4537	N	N1	OK	39.804	4.78559	-3.05615	-1.51353	0.26905	0.71281	no
CGI_10001802	CGI_10001802	-	scaffold1246:4870-5419	N	N1	OK	17.0873	24.0826	0.495069	0.326459	0.61825	0.866519	no
CGI_10001803	CGI_10001803	-	scaffold1246:7377-17414	N	N1	NOTEST	1.28042	3.05678	1.2554	0	1	1	no
CGI_10001805	CGI_10001805	-	scaffold1246:31164-31536	N	N1	NOTEST	0	0	0	0	1	1	no
CGI_10001806	CGI_10001806	-	scaffold1516:274-4492	N	N1	OK	9.10766	4.19484	-1.11846	-0.581299	0.52095	0.821493	no
CGI_10001807	CGI_10001807	-	scaffold1516:13113-21158	N	N1	NOTEST	0.205109	0.115748	-0.825408	0	1	1	no
CGI_10001808	CGI_10001808	-	scaffold36158:15215-24760	N	N1	OK	64.7248	57.1977	-0.17836	-0.256677	0.7133	0.90475	no
CGI_10001809	CGI_10001809	-	scaffold36190:516-1405	N	N1	NOTEST	0	0	0	0	1	1	no
CGI_10001810	CGI_10001810	-	scaffold36190:7138-10950	N	N1	NOTEST	6.58225	0.265546	-4.63155	0	1	1	no
CGI_10001811	CGI_10001811	-	scaffold36190:19966-20329	N	N1	NOTEST	0	0	0	0	1	1	no
CGI_10001812	CGI_10001812	-	scaffold36202:3244-23503	N	N1	NOTEST	0	0	0	0	1	1	no
CGI_10001813	CGI_10001813	-	C36172:2107-12725	N	N1	OK	10.951	2.81619	-1.95924	-1.26696	0.0351	0.355231	no
CGI_10001814	CGI_10001814	-	C36172:18066-23037	N	N1	OK	80.1884	62.2617	-0.365048	-0.505676	0.48105	0.802367	no
CGI_10001815	CGI_10001815	-	C36172:26044-28283	N	N1	NOTEST	3.52124	1.60811	-1.13072	0	1	1	no
CGI_10001816	CGI_10001816	-	scaffold36170:183-5274	N	N1	NOTEST	0	0	0	0	1	1	no
CGI_10001817	CGI_10001817	-	scaffold36170:26498-27641	N	N1	NOTEST	0.996052	0.224371	-2.15034	0	1	1	no
CGI_10001818	CGI_10001818	-	scaffold1102:1051-9701	N	N1	NOTEST	0.69066	0.531591	-0.37766	0	1	1	no
CGI_10001819	CGI_10001819	-	scaffold1102:9721-29525	N	N1	OK	26.6426	20.4829	-0.379317	-0.48234	0.42425	0.773183	no
CGI_10001820	CGI_10001820	-	scaffold36174:248-6550	N	N1	NOTEST	0.856071	0	-inf	0	1	1	no
CGI_10001821	CGI_10001821	-	scaffold36174:7678-7900	N	N1	NOTEST	0	0	0	0	1	1	no
CGI_10001822	CGI_10001822	-	scaffold36174:10735-17504	N	N1	NOTEST	0.664068	0.249634	-1.41151	0	1	1	no
CGI_10001823	CGI_10001823	-	scaffold36174:18703-31155	N	N1	NOTEST	1.11813	0.256162	-2.12596	0	1	1	no
CGI_10001824	CGI_10001824	-	scaffold36198:824-2186	N	N1	OK	22.5692	10.8253	-1.05994	-0.905619	0.2201	0.71281	no
CGI_10001825	CGI_10001825	-	scaffold36198:10215-17210	N	N1	NOTEST	0.45039	0.276153	-0.705707	0	1	1	no
CGI_10001826	CGI_10001826	-	scaffold36198:20514-21566	N	N1	NOTEST	3.20937	0	-inf	0	1	1	no
CGI_10001827	CGI_10001827	-	scaffold36198:25029-29275	N	N1	NOTEST	0.213862	0.373239	0.80342	0	1	1	no
CGI_10001828	CGI_10001828	-	scaffold36196:16417-21085	N	N1	NOTEST	0	0	0	0	1	1	no
CGI_10001829	CGI_10001829	-	scaffold36210:1473-16183	N	N1	NOTEST	0.424435	0.226488	-0.90611	0	1	1	no
CGI_10001830	CGI_10001830	-	scaffold36210:25243-27600	N	N1	OK	16.6686	8.39239	-0.989976	-0.874649	0.17815	0.669459	no
CGI_10001831	CGI_10001831	-	scaffold661:7044-16224	N	N1	NOTEST	0	0.0305787	inf	0	1	1	no
CGI_10001832	CGI_10001832	-	scaffold661:18018-20521	N	N1	OK	137.478	109.858	-0.32356	-0.403565	0.5634	0.841938	no
CGI_10001833	CGI_10001833	-	scaffold661:29357-29585	N	N1	NOTEST	0	0.287526	inf	0	1	1	no
CGI_10001834	CGI_10001834	-	scaffold36208:4766-9076	N	N1	OK	7.81891	1.71233	-2.19101	-1.26078	0.2864	0.71281	no
CGI_10001835	CGI_10001835	-	scaffold36208:13074-23814	N	N1	OK	13.0359	11.9016	-0.131333	-0.113975	0.85295	0.953185	no
CGI_10001836	CGI_10001836	-	scaffold36208:25376-27245	N	N1	NOTEST	4.02148	1.72904	-1.21775	0	1	1	no
CGI_10001837	CGI_10001837	-	scaffold36240:19-671	N	N1	NOTEST	0	0.127357	inf	0	1	1	no
CGI_10001838	CGI_10001838	-	scaffold36286:2723-13394	N	N1	OK	22.5088	4.31692	-2.38242	-2.01257	0.21265	0.710072	no
CGI_10001839	CGI_10001839	-	scaffold36324:17565-26295	N	N1	OK	51.5675	72.2834	0.487201	0.511039	0.5868	0.853036	no
CGI_10001840	CGI_10001840	-	scaffold36324:17565-26295	N	N1	OK	11.3887	3.5391	-1.68615	-0.251085	0.49555	0.809184	no
CGI_10001841	CGI_10001841	-	scaffold1389:249-795	N	N1	NOTEST	1.40589	0.44756	-1.65133	0	1	1	no
CGI_10001842	CGI_10001842	-	scaffold1389:3114-4913	N	N1	OK	2.51296	9.10506	1.85728	1.05125	0.09495	0.533601	no
CGI_10001843	CGI_10001843	-	scaffold1389:7211-17526	N	N1	NOTEST	2.26651	0.301534	-2.91008	0	1	1	no
CGI_10001844	CGI_10001844	-	scaffold1389:7211-17526	N	N1	NOTEST	1.83219	0.937169	-0.96719	0	1	1	no
CGI_10001845	CGI_10001845	-	scaffold1389:17780-20930	N	N1	OK	33.9267	14.7616	-1.20057	-0.844891	0.309	0.716421	no
CGI_10001846	CGI_10001846	-	scaffold1389:21526-24375	N	N1	OK	23.9762	37.6661	0.651662	0.512781	0.45025	0.787348	no
CGI_10001847	CGI_10001847	-	scaffold36278:14144-16932	N	N1	NOTEST	0	0	0	0	1	1	no
CGI_10001848	CGI_10001848	-	scaffold36278:22299-32002	N	N1	NOTEST	0	0.217036	inf	0	1	1	no
CGI_10001849	CGI_10001849	-	scaffold36298:699-6669	N	N1	OK	20.2286	19.615	-0.0444383	-0.0457417	0.9388	0.979442	no
CGI_10001850	CGI_10001850	-	scaffold36314:5911-6142	N	N1	OK	976.963	257.63	-1.923	-2.48094	0.01555	0.246908	no
CGI_10001851	CGI_10001851	-	scaffold36314:7918-28252	N	N1	OK	39.9029	80.5	1.01249	1.6148	0.0098	0.197805	no
CGI_10001852	CGI_10001852	-	scaffold36318:2799-23058	N	N1	OK	16.3332	18.5029	0.179941	0.239399	0.68495	0.893447	no
CGI_10001853	CGI_10001853	-	scaffold36318:24183-24969	N	N1	OK	39.3417	8.1225	-2.27606	-1.50401	0.2813	0.71281	no
CGI_10001854	CGI_10001854	-	scaffold36318:27449-31440	N	N1	NOTEST	2.39237	0.0822662	-4.862	0	1	1	no
CGI_10001855	CGI_10001855	-	C36322:4793-16846	N	N1	NOTEST	1.35176	0.0880999	-3.93955	0	1	1	no
CGI_10001856	CGI_10001856	-	C36322:21800-24681	N	N1	OK	10.5272	1.70917	-2.62275	-1.06182	0.27555	0.71281	no
CGI_10001857	CGI_10001857	-	C36322:24933-29302	N	N1	OK	7.13024	1.3401	-2.41161	-0.857502	0.3084	0.71632	no
CGI_10001858	CGI_10001858	-	scaffold1779:184-4769	N	N1	OK	6.28087	0.0510891	-6.94181	-1.36192	0.2524	0.71281	no
CGI_10001859	CGI_10001859	-	scaffold1779:6371-6887	N	N1	OK	15.4482	38.4875	1.31695	0.943137	0.0999	0.544868	no
CGI_10001860	CGI_10001860	-	scaffold1779:25310-28569	N	N1	NOTEST	0	0	0	0	1	1	no
CGI_10001861	CGI_10001861	-	scaffold1779:25310-28569	N	N1	NOTEST	0	0	0	0	1	1	no
CGI_10001862	CGI_10001862	-	scaffold36342:28374-33364	N	N1	NOTEST	0	0.0733456	inf	0	1	1	no
CGI_10001863	CGI_10001863	-	scaffold36336:9213-26565	N	N1	NOTEST	3.06773	0.721301	-2.0885	0	1	1	no
CGI_10001864	CGI_10001864	-	scaffold36362:6832-7228	N	N1	NOTEST	0	0.0821263	inf	0	1	1	no
CGI_10001865	CGI_10001865	-	scaffold36362:7676-7982	N	N1	NOTEST	0	0	0	0	1	1	no
CGI_10001866	CGI_10001866	-	scaffold36362:8675-8879	N	N1	NOTEST	0	0	0	0	1	1	no
CGI_10001867	CGI_10001867	-	scaffold36348:1019-11646	N	N1	NOTEST	0	0.0638855	inf	0	1	1	no
CGI_10001868	CGI_10001868	-	scaffold36384:18306-25902	N	N1	OK	22.9928	21.8236	-0.0752955	-0.0819942	0.8804	0.961929	no
CGI_10001869	CGI_10001869	-	scaffold36384:27885-31161	N	N1	NOTEST	1.67259	4.48021	1.42148	0	1	1	no
CGI_10001870	CGI_10001870	-	scaffold1635:17820-27235	N	N1	NOTEST	0.229009	0.165239	-0.470854	0	1	1	no
CGI_10001871	CGI_10001871	-	scaffold1775:19343-33504	N	N1	NOTEST	0.464076	0.0396923	-3.54743	0	1	1	no
CGI_10001872	CGI_10001872	-	scaffold36378:1670-10574	N	N1	OK	19.1086	2.70939	-2.81819	-1.37724	0.0053	0.143717	no
CGI_10001873	CGI_10001873	-	scaffold36378:15975-16656	N	N1	OK	107.738	38.2614	-1.49357	-1.44992	0.11785	0.578217	no
CGI_10001874	CGI_10001874	-	scaffold36378:27738-29040	N	N1	OK	29.5279	38.587	0.386037	0.448474	0.46295	0.793624	no
CGI_10001875	CGI_10001875	-	scaffold36378:29599-33200	N	N1	OK	29.8141	21.1671	-0.494166	-0.44915	0.55025	0.835318	no
CGI_10001876	CGI_10001876	-	scaffold1505:7308-13325	N	N1	NOTEST	0	0.0345197	inf	0	1	1	no
CGI_10001877	CGI_10001877	-	scaffold1505:15400-25614	N	N1	OK	5.01996	0.984296	-2.35051	-0.916916	0.1648	0.650482	no
CGI_10001878	CGI_10001878	-	scaffold1505:25644-33194	N	N1	NOTEST	0.0867928	0.144135	0.731773	0	1	1	no
CGI_10001879	CGI_10001879	-	scaffold36390:5205-5853	N	N1	NOTEST	0	0.156459	inf	0	1	1	no
CGI_10001880	CGI_10001880	-	scaffold36390:6019-6256	N	N1	NOTEST	0	0	0	0	1	1	no
CGI_10001881	CGI_10001881	-	scaffold36390:6705-7155	N	N1	NOTEST	0.903591	0.24142	-1.90412	0	1	1	no
CGI_10001882	CGI_10001882	-	scaffold36390:8771-9368	N	N1	NOTEST	1.00526	0.61397	-0.711328	0	1	1	no
CGI_10001883	CGI_10001883	-	scaffold36390:11517-17109	N	N1	NOTEST	2.99931	0	-inf	0	1	1	no
CGI_10001884	CGI_10001884	-	scaffold36390:18047-18497	N	N1	NOTEST	0	0.0823921	inf	0	1	1	no
CGI_10001885	CGI_10001885	-	scaffold36390:24070-24376	N	N1	NOTEST	0.416602	0.33906	-0.297132	0	1	1	no
CGI_10001886	CGI_10001886	-	scaffold36390:24541-27675	N	N1	NOTEST	0.247643	0	-inf	0	1	1	no
CGI_10001887	CGI_10001887	-	scaffold36410:4688-21980	N	N1	NOTEST	0	0	0	0	1	1	no
CGI_10001888	CGI_10001888	-	scaffold36410:32974-34333	N	N1	OK	10.9966	15.4582	0.491316	0.445516	0.44935	0.786966	no
CGI_10001889	CGI_10001889	-	scaffold36420:25877-32161	N	N1	OK	12.6258	4.80299	-1.39437	-1.05663	0.11295	0.568921	no
CGI_10001890	CGI_10001890	-	scaffold36406:2721-18929	N	N1	NOTEST	0.456924	0	-inf	0	1	1	no
CGI_10001891	CGI_10001891	-	scaffold36406:19283-31016	N	N1	NOTEST	0	0	0	0	1	1	no
CGI_10001894	CGI_10001894	-	scaffold1306:5976-6798	N	N1	NOTEST	0	0	0	0	1	1	no
CGI_10001897	CGI_10001897	-	scaffold1306:17970-19299	N	N1	NOTEST	0	0	0	0	1	1	no
CGI_10001899	CGI_10001899	-	scaffold1306:21724-22195	N	N1	NOTEST	0	0	0	0	1	1	no
CGI_10001900	CGI_10001900	-	scaffold1306:23222-24263	N	N1	NOTEST	0	0	0	0	1	1	no
CGI_10001908	CGI_10001908	-	scaffold1306:33885-34197	N	N1	NOTEST	0	0	0	0	1	1	no
CGI_10001909	CGI_10001909	-	scaffold1306:34222-34567	N	N1	NOTEST	0	0	0	0	1	1	no
CGI_10001910	CGI_10001910	-	scaffold36452:837-1335	N	N1	NOTEST	2.02937	1.17804	-0.784639	0	1	1	no
CGI_10001911	CGI_10001911	-	scaffold36452:1404-2499	N	N1	OK	23.4511	51.3305	1.13016	1.25841	0.0998	0.544575	no
CGI_10001912	CGI_10001912	-	scaffold36452:32158-32389	N	N1	NOTEST	0	0	0	0	1	1	no
CGI_10001913	CGI_10001913	-	scaffold36432:9605-33227	N	N1	NOTEST	0.0280395	0	-inf	0	1	1	no
CGI_10001915	CGI_10001915	-	scaffold1744:1574-3509	N	N1	NOTEST	0	0	0	0	1	1	no
CGI_10001918	CGI_10001918	-	scaffold1744:14021-14918	N	N1	NOTEST	0	0	0	0	1	1	no
CGI_10001919	CGI_10001919	-	scaffold1744:15695-18207	N	N1	NOTEST	0	0	0	0	1	1	no
CGI_10001922	CGI_10001922	-	scaffold1744:22906-24067	N	N1	NOTEST	0	0	0	0	1	1	no
CGI_10001928	CGI_10001928	-	scaffold36462:3774-10408	N	N1	OK	6.37711	9.63966	0.596081	0.341956	0.6231	0.868484	no
CGI_10001929	CGI_10001929	-	scaffold36462:15213-26775	N	N1	OK	84.7476	52.0831	-0.702357	-0.901225	0.1162	0.574996	no
CGI_10001930	CGI_10001930	-	scaffold36462:28108-34499	N	N1	OK	38.6681	40.9043	0.0811076	0.0964058	0.8612	0.95601	no
CGI_10001931	CGI_10001931	-	scaffold36398:7930-20201	N	N1	NOTEST	0.175304	0.0310575	-2.49685	0	1	1	no
CGI_10001932	CGI_10001932	-	scaffold815:3622-27508	N	N1	NOTEST	0.598976	0	-inf	0	1	1	no
CGI_10001933	CGI_10001933	-	scaffold36474:7689-9891	N	N1	OK	164.364	209.133	0.347527	0.373292	0.4942	0.808526	no
CGI_10001934	CGI_10001934	-	scaffold36474:11120-25021	N	N1	OK	19.9533	33.1441	0.732126	0.507867	0.50365	0.813146	no
CGI_10001935	CGI_10001935	-	scaffold36474:11120-25021	N	N1	OK	31.4123	63.0685	1.00559	0.637683	0.45765	0.790593	no
CGI_10001936	CGI_10001936	-	scaffold36474:25745-30650	N	N1	OK	27.0079	22.6197	-0.255801	-0.256259	0.71785	0.906288	no
CGI_10001937	CGI_10001937	-	scaffold1425:10109-28245	N	N1	NOTEST	3.12228	1.48768	-1.06954	0	1	1	no
CGI_10001938	CGI_10001938	-	scaffold1425:29334-34266	N	N1	OK	6.11655	1.99824	-1.61399	-0.843305	0.2649	0.71281	no
CGI_10001940	CGI_10001940	-	scaffold36466:554-34583	N	N1	NOTEST	0	0.00010588	inf	0	1	1	no
CGI_10001941	CGI_10001941	-	scaffold36470:442-13899	N	N1	NOTEST	3.46631	1.2034	-1.52629	0	1	1	no
CGI_10001942	CGI_10001942	-	scaffold36470:442-13899	N	N1	NOTEST	4.3209	1.59624	-1.43665	0	1	1	no
CGI_10001943	CGI_10001943	-	scaffold36470:29288-33167	N	N1	OK	6.98642	3.27481	-1.09315	-0.585995	0.5312	0.826168	no
CGI_10001944	CGI_10001944	-	scaffold36478:118-1555	N	N1	NOTEST	0	0	0	0	1	1	no
CGI_10001945	CGI_10001945	-	scaffold36478:1659-3030	N	N1	NOTEST	0	0	0	0	1	1	no
CGI_10001946	CGI_10001946	-	scaffold36478:3084-4479	N	N1	NOTEST	0	0	0	0	1	1	no
CGI_10001948	CGI_10001948	-	scaffold36478:6234-7515	N	N1	NOTEST	0	0.0156212	inf	0	1	1	no
CGI_10001949	CGI_10001949	-	scaffold36478:7592-8732	N	N1	NOTEST	0	0	0	0	1	1	no
CGI_10001952	CGI_10001952	-	scaffold36478:10902-11751	N	N1	NOTEST	0	0	0	0	1	1	no
CGI_10001953	CGI_10001953	-	scaffold36478:11859-13654	N	N1	NOTEST	0	0	0	0	1	1	no
CGI_10001954	CGI_10001954	-	scaffold36478:16945-17656	N	N1	NOTEST	0	0	0	0	1	1	no
CGI_10001955	CGI_10001955	-	scaffold36478:16945-17656	N	N1	NOTEST	0	0	0	0	1	1	no
CGI_10001957	CGI_10001957	-	scaffold36478:18350-20204	N	N1	NOTEST	0	0	0	0	1	1	no
CGI_10001959	CGI_10001959	-	scaffold36478:22803-23859	N	N1	NOTEST	0	0	0	0	1	1	no
CGI_10001960	CGI_10001960	-	scaffold36478:23864-24308	N	N1	NOTEST	0	0	0	0	1	1	no
CGI_10001961	CGI_10001961	-	scaffold36478:24310-26473	N	N1	NOTEST	0	0	0	0	1	1	no
CGI_10001962	CGI_10001962	-	scaffold36478:26565-27405	N	N1	NOTEST	0	0.0478965	inf	0	1	1	no
CGI_10001964	CGI_10001964	-	scaffold36478:28075-29110	N	N1	NOTEST	0	0	0	0	1	1	no
CGI_10001965	CGI_10001965	-	scaffold36478:29249-31059	N	N1	NOTEST	0.0615044	0	-inf	0	1	1	no
CGI_10001967	CGI_10001967	-	scaffold36478:31648-32770	N	N1	NOTEST	0	0	0	0	1	1	no
CGI_10001968	CGI_10001968	-	scaffold36478:32772-33738	N	N1	NOTEST	0	0	0	0	1	1	no
CGI_10001970	CGI_10001970	-	scaffold36476:20235-22212	N	N1	OK	5.99182	0.614564	-3.28536	-0.956889	0.1524	0.63364	no
CGI_10001972	CGI_10001972	-	scaffold36494:20558-22368	N	N1	NOTEST	0.448761	0.146841	-1.61169	0	1	1	no
CGI_10001974	CGI_10001974	-	scaffold36490:9326-10890	N	N1	NOTEST	0.047326	0.0445878	-0.0859846	0	1	1	no
CGI_10001975	CGI_10001975	-	scaffold36490:14057-20058	N	N1	OK	0.93732	6.32466	2.75437	1.27637	0.06255	0.452842	no
CGI_10001976	CGI_10001976	-	scaffold36490:23436-24954	N	N1	NOTEST	0.775187	0.124201	-2.64186	0	1	1	no
CGI_10001977	CGI_10001977	-	scaffold36490:26157-26634	N	N1	NOTEST	0	0.0441727	inf	0	1	1	no
CGI_10001978	CGI_10001978	-	scaffold36490:28520-33814	N	N1	NOTEST	3.5335	0.322676	-3.45294	0	1	1	no
CGI_10001979	CGI_10001979	-	scaffold36450:3991-12302	N	N1	OK	0.368678	10.7499	4.86582	1.2174	0.1278	0.594107	no
CGI_10001980	CGI_10001980	-	scaffold36450:18406-33594	N	N1	NOTEST	0.130772	0.0400752	-1.70627	0	1	1	no
CGI_10001981	CGI_10001981	-	scaffold36506:3702-33043	N	N1	NOTEST	0.116137	0.00611381	-4.24761	0	1	1	no
CGI_10001982	CGI_10001982	-	scaffold36506:3702-33043	N	N1	OK	18.7465	55.6098	1.56872	1.23309	0.2134	0.710739	no
CGI_10001983	CGI_10001983	-	scaffold36506:3702-33043	N	N1	NOTEST	0	0	0	0	1	1	no
CGI_10001984	CGI_10001984	-	scaffold244:2784-17486	N	N1	NOTEST	0	0.034043	inf	0	1	1	no
CGI_10001985	CGI_10001985	-	scaffold244:30962-34603	N	N1	OK	11.1659	18.0083	0.689565	0.378588	0.56135	0.840715	no
CGI_10001986	CGI_10001986	-	scaffold36548:53-13973	N	N1	NOTEST	0	0.0438319	inf	0	1	1	no
CGI_10001987	CGI_10001987	-	scaffold36548:17414-21352	N	N1	OK	13.625	9.67563	-0.493831	-0.290841	0.68005	0.891508	no
CGI_10001988	CGI_10001988	-	scaffold36548:34404-34992	N	N1	NOTEST	0.640326	0	-inf	0	1	1	no
CGI_10001989	CGI_10001989	-	C36530:1785-2547	N	N1	NOTEST	0	0	0	0	1	1	no
CGI_10001990	CGI_10001990	-	C36530:2729-3620	N	N1	NOTEST	0	0	0	0	1	1	no
CGI_10001991	CGI_10001991	-	C36530:8966-9659	N	N1	NOTEST	0	0	0	0	1	1	no
CGI_10001993	CGI_10001993	-	C36530:10398-11082	N	N1	NOTEST	0	0	0	0	1	1	no
CGI_10001995	CGI_10001995	-	C36530:12793-13102	N	N1	NOTEST	0	0	0	0	1	1	no
CGI_10001996	CGI_10001996	-	C36530:13147-14341	N	N1	NOTEST	0	0	0	0	1	1	no
CGI_10001997	CGI_10001997	-	C36530:14403-17496	N	N1	NOTEST	0	3.55529	inf	0	1	1	no
CGI_10001998	CGI_10001998	-	C36530:17747-18974	N	N1	NOTEST	0	0	0	0	1	1	no
CGI_10002000	CGI_10002000	-	C36530:20409-21063	N	N1	NOTEST	0	0	0	0	1	1	no
CGI_10002001	CGI_10002001	-	C36530:21903-23022	N	N1	NOTEST	0	0	0	0	1	1	no
CGI_10002002	CGI_10002002	-	C36530:25892-28187	N	N1	NOTEST	0	0	0	0	1	1	no
CGI_10002003	CGI_10002003	-	C36530:28453-29578	N	N1	NOTEST	0	0	0	0	1	1	no
CGI_10002004	CGI_10002004	-	C36530:29669-33677	N	N1	NOTEST	0	0	0	0	1	1	no
CGI_10002006	CGI_10002006	-	C36530:35022-35670	N	N1	NOTEST	0	0	0	0	1	1	no
CGI_10002008	CGI_10002008	-	scaffold36526:10574-29087	N	N1	NOTEST	1.47864	0.666727	-1.1491	0	1	1	no
CGI_10002009	CGI_10002009	-	scaffold36572:5416-10874	N	N1	OK	51.3137	27.3785	-0.906303	-0.891033	0.14065	0.61556	no
CGI_10002010	CGI_10002010	-	scaffold36542:2533-8264	N	N1	OK	65.425	177.006	1.43589	2.13186	0.0008	0.0445378	yes
CGI_10002011	CGI_10002011	-	scaffold36594:612-978	N	N1	NOTEST	4.0242	1.54153	-1.38434	0	1	1	no
CGI_10002012	CGI_10002012	-	scaffold36598:10869-17380	N	N1	NOTEST	0	0	0	0	1	1	no
CGI_10002013	CGI_10002013	-	scaffold36598:27585-31293	N	N1	NOTEST	0	0	0	0	1	1	no
CGI_10002014	CGI_10002014	-	scaffold36698:1615-6984	N	N1	NOTEST	1.36198	0.618405	-1.13908	0	1	1	no
CGI_10002015	CGI_10002015	-	scaffold36698:7321-11938	N	N1	NOTEST	0	0	0	0	1	1	no
CGI_10002016	CGI_10002016	-	scaffold36698:32044-34310	N	N1	NOTEST	0.252403	0.0148387	-4.08829	0	1	1	no
CGI_10002017	CGI_10002017	-	scaffold1413:1785-11035	N	N1	OK	4.67101	1.73804	-1.42627	-0.657987	0.42075	0.770843	no
CGI_10002018	CGI_10002018	-	scaffold1413:25382-34157	N	N1	NOTEST	3.92683	1.88323	-1.06016	0	1	1	no
CGI_10002019	CGI_10002019	-	scaffold36592:3491-17308	N	N1	NOTEST	0	0	0	0	1	1	no
CGI_10002020	CGI_10002020	-	scaffold36592:34359-35998	N	N1	NOTEST	3.30184	0.546693	-2.59447	0	1	1	no
CGI_10002021	CGI_10002021	-	scaffold36664:28279-28558	N	N1	NOTEST	0	0	0	0	1	1	no
CGI_10002022	CGI_10002022	-	scaffold36630:30076-32013	N	N1	NOTEST	0	0	0	0	1	1	no
CGI_10002023	CGI_10002023	-	scaffold36624:24221-24830	N	N1	OK	4.76239	1.57624	-1.5952	-0.786054	0.3996	0.758173	no
CGI_10002024	CGI_10002024	-	scaffold36624:36233-36476	N	N1	NOTEST	0	0	0	0	1	1	no
CGI_10002025	CGI_10002025	-	scaffold36642:975-27657	N	N1	NOTEST	2.52396	0.653547	-1.94932	0	1	1	no
CGI_10002026	CGI_10002026	-	C36636:1522-3839	N	N1	NOTEST	4.20357	1.98527	-1.08228	0	1	1	no
CGI_10002027	CGI_10002027	-	C36636:6956-16369	N	N1	OK	42.5484	55.2672	0.377316	0.480749	0.37755	0.746052	no
CGI_10002028	CGI_10002028	-	C36636:18980-26474	N	N1	OK	11.2981	2.5198	-2.1647	-1.35147	0.28835	0.71281	no
CGI_10002029	CGI_10002029	-	C36636:27910-28713	N	N1	OK	33.5376	126.429	1.91448	1.54359	0.0203	0.278854	no
CGI_10002030	CGI_10002030	-	C36636:32057-33378	N	N1	OK	47.9554	14.4692	-1.72871	-1.28486	0.3168	0.718786	no
CGI_10002031	CGI_10002031	-	scaffold36640:18570-20932	N	N1	OK	79.023	24.9264	-1.6646	-1.55032	0.0642	0.457532	no
CGI_10002032	CGI_10002032	-	scaffold36640:22539-26890	N	N1	NOTEST	1.52038	0.210842	-2.8502	0	1	1	no
CGI_10002033	CGI_10002033	-	scaffold36640:28735-29197	N	N1	NOTEST	0.286245	0.0721362	-1.98846	0	1	1	no
CGI_10002034	CGI_10002034	-	scaffold36640:34862-36765	N	N1	OK	23.5371	30.0798	0.353862	0.295414	0.679	0.89092	no
CGI_10002035	CGI_10002035	-	scaffold36650:305-13756	N	N1	OK	14.0247	5.36932	-1.38516	-0.76935	0.45405	0.788771	no
CGI_10002036	CGI_10002036	-	scaffold36650:21316-32816	N	N1	NOTEST	0.517943	0.297338	-0.800693	0	1	1	no
CGI_10002037	CGI_10002037	-	scaffold36654:3796-4852	N	N1	OK	6.6679	1.13594	-2.55334	-1.43637	0.26325	0.71281	no
CGI_10002038	CGI_10002038	-	scaffold36654:8961-19516	N	N1	OK	18.839	2.87675	-2.71121	-1.43076	0.01645	0.252768	no
CGI_10002039	CGI_10002039	-	scaffold36654:23128-30429	N	N1	NOTEST	1.56794	0.433983	-1.85316	0	1	1	no
CGI_10002040	CGI_10002040	-	scaffold36674:3521-15977	N	N1	OK	65.4954	38.0335	-0.784123	-0.889721	0.19185	0.68642	no
CGI_10002041	CGI_10002041	-	scaffold36674:16587-28311	N	N1	OK	27.4853	32.4333	0.238817	0.27098	0.6403	0.875358	no
CGI_10002042	CGI_10002042	-	scaffold36674:32638-32971	N	N1	NOTEST	0.723138	0	-inf	0	1	1	no
CGI_10002043	CGI_10002043	-	scaffold36674:33009-33351	N	N1	NOTEST	0	0.139016	inf	0	1	1	no
CGI_10002044	CGI_10002044	-	scaffold36660:3344-17007	N	N1	NOTEST	0	0	0	0	1	1	no
CGI_10002045	CGI_10002045	-	scaffold36660:20638-34760	N	N1	NOTEST	0	0	0	0	1	1	no
CGI_10002046	CGI_10002046	-	scaffold36660:20638-34760	N	N1	NOTEST	1.04724	0.213483	-2.2944	0	1	1	no
CGI_10002047	CGI_10002047	-	scaffold36638:3117-30051	N	N1	NOTEST	3.58378	4.11433	0.199177	0	1	1	no
CGI_10002048	CGI_10002048	-	scaffold36638:3117-30051	N	N1	OK	10.1593	12.2829	0.273853	0.200986	0.5156	0.819277	no
CGI_10002049	CGI_10002049	-	scaffold36638:31287-35305	N	N1	NOTEST	3.72066	1.31603	-1.49937	0	1	1	no
CGI_10002053	CGI_10002053	-	scaffold1215:8263-10729	N	N1	NOTEST	0	0	0	0	1	1	no
CGI_10002056	CGI_10002056	-	scaffold1215:14196-14727	N	N1	NOTEST	0.136435	0	-inf	0	1	1	no
CGI_10002058	CGI_10002058	-	scaffold1215:17823-19065	N	N1	NOTEST	0	0	0	0	1	1	no
CGI_10002059	CGI_10002059	-	scaffold1215:19151-19523	N	N1	NOTEST	0	0	0	0	1	1	no
CGI_10002063	CGI_10002063	-	scaffold1215:32352-33712	N	N1	NOTEST	0	0	0	0	1	1	no
CGI_10002065	CGI_10002065	-	scaffold36672:26442-33856	N	N1	OK	32.5659	11.6275	-1.48583	-1.52012	0.0159	0.249234	no
CGI_10002066	CGI_10002066	-	scaffold36678:969-3647	N	N1	OK	33.8062	16.8412	-1.00529	-0.821192	0.1967	0.692348	no
CGI_10002067	CGI_10002067	-	scaffold36678:6423-23090	N	N1	NOTEST	0.0910684	0.0243079	-1.90552	0	1	1	no
CGI_10002068	CGI_10002068	-	scaffold36916:1836-4712	N	N1	NOTEST	0.24736	0.0251215	-3.29962	0	1	1	no
CGI_10002069	CGI_10002069	-	scaffold36916:11166-28006	N	N1	NOTEST	0.302701	0.155226	-0.963521	0	1	1	no
CGI_10002070	CGI_10002070	-	C36680:2215-22548	N	N1	OK	13.4741	16.915	0.328112	0.298383	0.6171	0.866066	no
CGI_10002071	CGI_10002071	-	C36680:26213-37051	N	N1	NOTEST	0	0	0	0	1	1	no
CGI_10002072	CGI_10002072	-	C36680:26213-37051	N	N1	OK	4.98502	1.93522	-1.3651	-0.618936	0.3669	0.740565	no
CGI_10002073	CGI_10002073	-	scaffold36802:2992-3328	N	N1	NOTEST	0	0	0	0	1	1	no
CGI_10002074	CGI_10002074	-	scaffold36802:35534-35765	N	N1	NOTEST	0	0	0	0	1	1	no
CGI_10002078	CGI_10002078	-	C36686:5010-5835	N	N1	OK	0	4.07749	inf	-nan	0.00015	0.0132617	yes
CGI_10002080	CGI_10002080	-	C36686:6584-8187	N	N1	NOTEST	0	0	0	0	1	1	no
CGI_10002081	CGI_10002081	-	C36686:8232-10245	N	N1	NOTEST	0	0	0	0	1	1	no
CGI_10002082	CGI_10002082	-	C36686:10824-12039	N	N1	NOTEST	0	0	0	0	1	1	no
CGI_10002089	CGI_10002089	-	C36686:25695-27030	N	N1	NOTEST	0	0	0	0	1	1	no
CGI_10002090	CGI_10002090	-	C36686:27717-28155	N	N1	NOTEST	0	0	0	0	1	1	no
CGI_10002091	CGI_10002091	-	C36686:28377-30437	N	N1	NOTEST	0	0	0	0	1	1	no
CGI_10002094	CGI_10002094	-	C36686:32282-34094	N	N1	NOTEST	0	0	0	0	1	1	no
CGI_10002096	CGI_10002096	-	scaffold36748:19236-21111	N	N1	OK	9.7277	2.06848	-2.23353	-0.922191	0.25275	0.71281	no
CGI_10002097	CGI_10002097	-	scaffold36728:431-7345	N	N1	OK	34.9822	12.0356	-1.53932	-0.946294	0.4289	0.775817	no
CGI_10002098	CGI_10002098	-	scaffold36728:12496-34643	N	N1	OK	15.0737	5.27725	-1.51417	-1.1587	0.04975	0.412409	no
CGI_10002099	CGI_10002099	-	scaffold36716:3363-17074	N	N1	NOTEST	0	0	0	0	1	1	no
CGI_10002100	CGI_10002100	-	scaffold36716:35276-37031	N	N1	NOTEST	0.206683	0.026077	-2.98657	0	1	1	no
CGI_10002101	CGI_10002101	-	scaffold36732:2509-2845	N	N1	NOTEST	0	0.132982	inf	0	1	1	no
CGI_10002102	CGI_10002102	-	scaffold36732:18063-24631	N	N1	NOTEST	0	0	0	0	1	1	no
CGI_10002103	CGI_10002103	-	scaffold36732:26577-31316	N	N1	NOTEST	0.0746361	0.0208922	-1.83691	0	1	1	no
CGI_10002104	CGI_10002104	-	scaffold36736:13135-21817	N	N1	OK	31.4442	20.3825	-0.625468	-0.527175	0.39505	0.755768	no
CGI_10002105	CGI_10002105	-	scaffold36730:18874-22412	N	N1	NOTEST	0.0602089	0.0131352	-2.19654	0	1	1	no
CGI_10002106	CGI_10002106	-	scaffold1206:24897-29239	N	N1	NOTEST	2.10544	0.269002	-2.96844	0	1	1	no
CGI_10002107	CGI_10002107	-	scaffold1206:34105-36074	N	N1	OK	117.442	55.9983	-1.0685	-1.02049	0.1368	0.609399	no
CGI_10002108	CGI_10002108	-	scaffold1129:12195-13740	N	N1	OK	15.0708	9.92339	-0.602851	-0.535631	0.39575	0.756076	no
CGI_10002109	CGI_10002109	-	scaffold1129:16950-17595	N	N1	OK	7.6461	1.6807	-2.18566	-1.0743	0.3205	0.72009	no
CGI_10002110	CGI_10002110	-	scaffold36758:16114-18770	N	N1	OK	60.6328	68.7375	0.180999	0.209717	0.73635	0.91309	no
CGI_10002111	CGI_10002111	-	scaffold36758:20087-24764	N	N1	OK	17.5331	17.8457	0.0254994	0.0238606	0.96715	0.988196	no
CGI_10002112	CGI_10002112	-	scaffold36760:35123-37702	N	N1	OK	32.6535	106.563	1.7064	1.32693	0.0495	0.411754	no
CGI_10002113	CGI_10002113	-	scaffold36768:29334-37620	N	N1	NOTEST	0.0951543	0.00950468	-3.32356	0	1	1	no
CGI_10002114	CGI_10002114	-	scaffold36774:1034-17114	N	N1	OK	12.783	2.13585	-2.58134	-1.18562	0.0188	0.268976	no
CGI_10002115	CGI_10002115	-	scaffold36774:18059-23122	N	N1	OK	13.911	1.7796	-2.9666	-0.692561	0.27175	0.71281	no
CGI_10002116	CGI_10002116	-	scaffold36774:23692-25492	N	N1	NOTEST	0.486083	0.0351771	-3.78849	0	1	1	no
CGI_10002117	CGI_10002117	-	scaffold36774:30244-34969	N	N1	NOTEST	0	0	0	0	1	1	no
CGI_10002118	CGI_10002118	-	scaffold36794:1582-1864	N	N1	NOTEST	1.39887	0.283888	-2.30087	0	1	1	no
CGI_10002119	CGI_10002119	-	scaffold36794:3730-8474	N	N1	NOTEST	0.462677	0.389721	-0.247563	0	1	1	no
CGI_10002120	CGI_10002120	-	scaffold36794:37575-37872	N	N1	NOTEST	0	0	0	0	1	1	no
CGI_10002121	CGI_10002121	-	scaffold1118:54-1296	N	N1	NOTEST	0	0	0	0	1	1	no
CGI_10002122	CGI_10002122	-	scaffold1118:3199-3541	N	N1	NOTEST	0	0	0	0	1	1	no
CGI_10002123	CGI_10002123	-	scaffold1118:4040-4493	N	N1	NOTEST	0	0	0	0	1	1	no
CGI_10002124	CGI_10002124	-	scaffold1118:4726-5212	N	N1	NOTEST	0	0	0	0	1	1	no
CGI_10002125	CGI_10002125	-	scaffold1118:5214-5406	N	N1	NOTEST	0	0	0	0	1	1	no
CGI_10002126	CGI_10002126	-	scaffold1118:7719-8037	N	N1	NOTEST	0	0	0	0	1	1	no
CGI_10002127	CGI_10002127	-	scaffold1118:8228-9203	N	N1	NOTEST	0	0	0	0	1	1	no
CGI_10002128	CGI_10002128	-	scaffold1118:10818-11202	N	N1	NOTEST	0	0	0	0	1	1	no
CGI_10002130	CGI_10002130	-	scaffold1118:12230-12782	N	N1	NOTEST	0	0	0	0	1	1	no
CGI_10002132	CGI_10002132	-	scaffold1118:13376-14417	N	N1	NOTEST	0	0	0	0	1	1	no
CGI_10002135	CGI_10002135	-	scaffold1118:17296-19168	N	N1	NOTEST	0	0.0335269	inf	0	1	1	no
CGI_10002137	CGI_10002137	-	scaffold1118:33153-35870	N	N1	NOTEST	0	0	0	0	1	1	no
CGI_10002139	CGI_10002139	-	scaffold1118:37407-37953	N	N1	NOTEST	0	0	0	0	1	1	no
CGI_10002140	CGI_10002140	-	scaffold36790:7952-9843	N	N1	OK	0	24.782	inf	-nan	5e-05	0.00585174	yes
CGI_10002141	CGI_10002141	-	scaffold36790:14644-35591	N	N1	NOTEST	0	0	0	0	1	1	no
CGI_10002142	CGI_10002142	-	scaffold1660:24934-32483	N	N1	NOTEST	0.304169	0.166822	-0.866568	0	1	1	no
CGI_10002143	CGI_10002143	-	scaffold36812:3474-12188	N	N1	OK	18.7183	16.7799	-0.157715	-0.152437	0.81975	0.942332	no
CGI_10002144	CGI_10002144	-	scaffold36816:22091-22481	N	N1	NOTEST	0	0	0	0	1	1	no
CGI_10002145	CGI_10002145	-	scaffold36808:629-10745	N	N1	OK	0	14.4887	inf	-nan	5e-05	0.00585174	yes
CGI_10002146	CGI_10002146	-	scaffold36808:25252-26399	N	N1	NOTEST	0	0	0	0	1	1	no
CGI_10002147	CGI_10002147	-	scaffold36808:30017-36587	N	N1	NOTEST	0	0	0	0	1	1	no
CGI_10002148	CGI_10002148	-	scaffold36848:4178-14848	N	N1	NOTEST	0	0	0	0	1	1	no
CGI_10002149	CGI_10002149	-	scaffold36848:24875-29129	N	N1	NOTEST	0.0973559	0	-inf	0	1	1	no
CGI_10002150	CGI_10002150	-	scaffold36806:22974-34393	N	N1	NOTEST	2.5523	1.07368	-1.24924	0	1	1	no
CGI_10002151	CGI_10002151	-	scaffold36980:15072-20938	N	N1	NOTEST	0.0328259	0.0251597	-0.38372	0	1	1	no
CGI_10002152	CGI_10002152	-	scaffold36980:21955-27659	N	N1	NOTEST	0	0	0	0	1	1	no
CGI_10002153	CGI_10002153	-	scaffold36980:34542-37698	N	N1	NOTEST	0	0.0403144	inf	0	1	1	no
CGI_10002154	CGI_10002154	-	scaffold36854:21-2628	N	N1	NOTEST	4.13321	0.46445	-3.15367	0	1	1	no
CGI_10002155	CGI_10002155	-	scaffold36854:3581-5051	N	N1	NOTEST	0.32051	0.0805152	-1.99304	0	1	1	no
CGI_10002156	CGI_10002156	-	scaffold1629:3892-6957	N	N1	NOTEST	1.23779	1.04867	-0.239207	0	1	1	no
CGI_10002158	CGI_10002158	-	scaffold36862:4894-5107	N	N1	OK	12.6024	3.25373	-1.95353	-0.845407	0.2656	0.71281	no
CGI_10002159	CGI_10002159	-	scaffold36862:7966-10848	N	N1	NOTEST	0	0.342378	inf	0	1	1	no
CGI_10002160	CGI_10002160	-	scaffold36862:12509-18011	N	N1	OK	28.1068	10.4358	-1.42938	-1.24297	0.11	0.563154	no
CGI_10002161	CGI_10002161	-	scaffold36862:21407-25552	N	N1	NOTEST	0.209168	0.0801438	-1.384	0	1	1	no
CGI_10002162	CGI_10002162	-	scaffold36862:37039-37771	N	N1	OK	7.71812	4.86177	-0.666769	-0.358638	0.60845	0.862445	no
CGI_10002163	CGI_10002163	-	scaffold36850:3210-5259	N	N1	OK	6.50306	1.56543	-2.05456	-0.767448	0.293	0.712889	no
CGI_10002164	CGI_10002164	-	scaffold36850:14069-14516	N	N1	OK	5105.09	3713.33	-0.459221	-0.677707	0.2215	0.71281	no
CGI_10002165	CGI_10002165	-	scaffold36850:17241-23441	N	N1	OK	2309.06	2611.16	0.177381	0.25525	0.6373	0.874122	no
CGI_10002166	CGI_10002166	-	scaffold36850:30190-33624	N	N1	NOTEST	2.29607	0.816103	-1.49235	0	1	1	no
CGI_10002167	CGI_10002167	-	scaffold36850:34508-36396	N	N1	OK	13.2553	6.42225	-1.04541	-0.634386	0.54495	0.832781	no
CGI_10002168	CGI_10002168	-	scaffold36904:10004-31731	N	N1	OK	25.8048	43.8859	0.766121	0.921323	0.15455	0.636793	no
CGI_10002169	CGI_10002169	-	scaffold36904:36079-36238	N	N1	OK	27.2559	4.31416	-2.65942	-0.972951	0.24005	0.71281	no
CGI_10002170	CGI_10002170	-	scaffold36858:909-4130	N	N1	NOTEST	0	0	0	0	1	1	no
CGI_10002171	CGI_10002171	-	scaffold36858:11003-12212	N	N1	NOTEST	0	0	0	0	1	1	no
CGI_10002172	CGI_10002172	-	scaffold494:10219-15842	N	N1	OK	134.551	57.6515	-1.22273	-1.51837	0.01095	0.208707	no
CGI_10002173	CGI_10002173	-	scaffold494:19912-35198	N	N1	OK	5.3375	3.42719	-0.639136	-0.498991	0.37815	0.746416	no
CGI_10002175	CGI_10002175	-	scaffold36898:699-1422	N	N1	NOTEST	0.172468	0.0903261	-0.933116	0	1	1	no
CGI_10002176	CGI_10002176	-	scaffold36898:16009-17199	N	N1	NOTEST	0	0	0	0	1	1	no
CGI_10002177	CGI_10002177	-	scaffold36898:17937-18680	N	N1	NOTEST	0	0	0	0	1	1	no
CGI_10002178	CGI_10002178	-	scaffold36900:21179-23006	N	N1	OK	10.7053	24.2161	1.17764	1.27894	0.0356	0.357473	no
CGI_10002179	CGI_10002179	-	scaffold36900:30509-33553	N	N1	OK	16.3136	4.36307	-1.90266	-1.24399	0.307	0.716093	no
CGI_10002180	CGI_10002180	-	scaffold36900:34129-37330	N	N1	OK	169.478	209.318	0.304591	0.365859	0.57245	0.846856	no
CGI_10002181	CGI_10002181	-	scaffold36866:28051-30280	N	N1	OK	7.72678	0.249936	-4.95024	-1.4599	0.00035	0.0249132	yes
CGI_10002182	CGI_10002182	-	scaffold36936:313-25498	N	N1	NOTEST	1.41705	0.509468	-1.47583	0	1	1	no
CGI_10002184	CGI_10002184	-	scaffold36936:36861-38081	N	N1	NOTEST	0.191151	0.412276	1.1089	0	1	1	no
CGI_10002185	CGI_10002185	-	scaffold36906:238-18767	N	N1	NOTEST	0	0	0	0	1	1	no
CGI_10002186	CGI_10002186	-	scaffold36940:8462-8666	N	N1	NOTEST	0	0	0	0	1	1	no
CGI_10002187	CGI_10002187	-	scaffold36940:34771-35844	N	N1	NOTEST	0	0.0698242	inf	0	1	1	no
CGI_10002188	CGI_10002188	-	scaffold36926:4374-4554	N	N1	NOTEST	0	0	0	0	1	1	no
CGI_10002191	CGI_10002191	-	scaffold36994:1693-38737	N	N1	NOTEST	0.0789351	0.570096	2.85247	0	1	1	no
CGI_10002192	CGI_10002192	-	scaffold36928:2994-3636	N	N1	OK	43.0974	15.2244	-1.50122	-1.37378	0.09195	0.526107	no
CGI_10002193	CGI_10002193	-	scaffold36928:10004-27567	N	N1	NOTEST	4.11416	1.26276	-1.70402	0	1	1	no
CGI_10002194	CGI_10002194	-	scaffold36928:38079-39262	N	N1	NOTEST	0.137066	0.0570193	-1.26535	0	1	1	no
CGI_10002195	CGI_10002195	-	scaffold37010:5447-8811	N	N1	NOTEST	0	0.231899	inf	0	1	1	no
CGI_10002196	CGI_10002196	-	scaffold37010:9825-38663	N	N1	NOTEST	3.72834	1.26724	-1.55684	0	1	1	no
CGI_10002198	CGI_10002198	-	scaffold1287:1942-4525	N	N1	NOTEST	0	0	0	0	1	1	no
CGI_10002199	CGI_10002199	-	scaffold1287:4895-6104	N	N1	NOTEST	0	0	0	0	1	1	no
CGI_10002201	CGI_10002201	-	scaffold1287:7293-8154	N	N1	NOTEST	0	0	0	0	1	1	no
CGI_10002204	CGI_10002204	-	scaffold1287:12806-19161	N	N1	NOTEST	0	0	0	0	1	1	no
CGI_10002205	CGI_10002205	-	scaffold1287:19880-21761	N	N1	NOTEST	0	0.011176	inf	0	1	1	no
CGI_10002209	CGI_10002209	-	scaffold1287:32874-33327	N	N1	NOTEST	0	0	0	0	1	1	no
CGI_10002213	CGI_10002213	-	scaffold1287:38685-39294	N	N1	NOTEST	0	0	0	0	1	1	no
CGI_10002214	CGI_10002214	-	scaffold1438:1960-7417	N	N1	NOTEST	4.39941	0.625073	-2.81521	0	1	1	no
CGI_10002215	CGI_10002215	-	scaffold1438:9507-24885	N	N1	NOTEST	0.0405457	0.167882	2.04982	0	1	1	no
CGI_10002216	CGI_10002216	-	scaffold1438:31196-36263	N	N1	OK	18.8008	10.7364	-0.808278	-0.666541	0.28295	0.71281	no
CGI_10002217	CGI_10002217	-	scaffold1466:4366-6119	N	N1	OK	21.3087	3.41226	-2.64264	-1.42004	0.26405	0.71281	no
CGI_10002218	CGI_10002218	-	scaffold1466:7307-13341	N	N1	NOTEST	3.32425	1.32499	-1.32705	0	1	1	no
CGI_10002219	CGI_10002219	-	scaffold1466:18253-25852	N	N1	OK	65.1616	16.5181	-1.97997	-1.8015	0.00105	0.0532244	no
CGI_10002220	CGI_10002220	-	scaffold1466:27350-38197	N	N1	OK	92.9928	22.2619	-2.06254	-1.92105	0.0488	0.408756	no
CGI_10002221	CGI_10002221	-	scaffold37098:33885-36675	N	N1	NOTEST	0	0	0	0	1	1	no
CGI_10002222	CGI_10002222	-	scaffold37098:36954-37170	N	N1	OK	0	310.231	inf	-nan	5e-05	0.00585174	yes
CGI_10002223	CGI_10002223	-	scaffold37006:18200-34112	N	N1	NOTEST	4.34659	0.903971	-2.26553	0	1	1	no
CGI_10002224	CGI_10002224	-	scaffold37068:2156-8325	N	N1	OK	38.5168	1.08094	-5.15513	-1.83306	5e-05	0.00585174	yes
CGI_10002225	CGI_10002225	-	scaffold37068:11127-25304	N	N1	OK	32.8562	16.8139	-0.966508	-1.24933	0.0525	0.420956	no
CGI_10002226	CGI_10002226	-	scaffold37068:26293-34160	N	N1	OK	21.6449	7.57566	-1.51458	-1.27913	0.0437	0.389822	no
CGI_10002227	CGI_10002227	-	scaffold37068:36092-39623	N	N1	OK	17.5493	3.62261	-2.27632	-1.17333	0.03615	0.360128	no
CGI_10002228	CGI_10002228	-	C37024:613-13950	N	N1	OK	31.9224	17.8552	-0.838223	-0.928149	0.11785	0.578217	no
CGI_10002229	CGI_10002229	-	C37024:16917-18685	N	N1	OK	30.5484	24.0473	-0.345219	-0.230164	0.72155	0.907773	no
CGI_10002230	CGI_10002230	-	C37024:28558-35439	N	N1	NOTEST	3.84005	1.53289	-1.32487	0	1	1	no
CGI_10002231	CGI_10002231	-	C37024:35657-39369	N	N1	OK	19.5613	4.37189	-2.16167	-1.11277	0.3296	0.722941	no
CGI_10002232	CGI_10002232	-	scaffold37002:16491-24413	N	N1	NOTEST	3.68256	1.46491	-1.3299	0	1	1	no
CGI_10002233	CGI_10002233	-	scaffold37002:27405-31988	N	N1	NOTEST	1.05236	1.13825	0.113188	0	1	1	no
CGI_10002234	CGI_10002234	-	scaffold37002:32286-34413	N	N1	NOTEST	3.06994	1.89546	-0.695661	0	1	1	no
CGI_10002235	CGI_10002235	-	scaffold37002:38146-38548	N	N1	NOTEST	0	0	0	0	1	1	no
CGI_10002236	CGI_10002236	-	scaffold1368:1324-12899	N	N1	NOTEST	0	0.768191	inf	0	1	1	no
CGI_10002237	CGI_10002237	-	scaffold1368:18331-20059	N	N1	NOTEST	5.00519	0.40851	-3.61498	0	1	1	no
CGI_10002238	CGI_10002238	-	scaffold1368:31912-33640	N	N1	NOTEST	4.07335	0.33273	-3.61379	0	1	1	no
CGI_10002239	CGI_10002239	-	scaffold1368:37762-39493	N	N1	OK	3.864	6.97845	0.852811	0.50163	0.3882	0.752057	no
CGI_10002240	CGI_10002240	-	scaffold37014:5197-32138	N	N1	OK	8.18803	8.10453	-0.0147869	-0.0109836	0.9676	0.988341	no
CGI_10002241	CGI_10002241	-	scaffold37014:5197-32138	N	N1	OK	24.1027	16.8981	-0.512328	-0.238101	0.83195	0.946276	no
CGI_10002242	CGI_10002242	-	scaffold37014:5197-32138	N	N1	OK	29.7433	11.7789	-1.33636	-1.34993	0.35725	0.736247	no
CGI_10002243	CGI_10002243	-	scaffold37014:33592-38790	N	N1	OK	10.2199	4.5113	-1.17977	-0.695385	0.49375	0.808276	no
CGI_10002244	CGI_10002244	-	scaffold37028:6653-7142	N	N1	NOTEST	0.274332	0.0795306	-1.78634	0	1	1	no
CGI_10002245	CGI_10002245	-	scaffold37028:7814-15662	N	N1	NOTEST	0	0	0	0	1	1	no
CGI_10002246	CGI_10002246	-	scaffold37032:25357-39478	N	N1	NOTEST	0.174286	0.367644	1.07685	0	1	1	no
CGI_10002247	CGI_10002247	-	scaffold36998:37103-39058	N	N1	NOTEST	0.136397	0.177632	0.381086	0	1	1	no
CGI_10002248	CGI_10002248	-	scaffold37062:312-1191	N	N1	OK	21.9089	22.885	0.0628857	0.0601488	0.9406	0.979896	no
CGI_10002249	CGI_10002249	-	scaffold37062:5048-6548	N	N1	NOTEST	0.110582	0.114954	0.0559337	0	1	1	no
CGI_10002250	CGI_10002250	-	scaffold37062:19503-22302	N	N1	NOTEST	0	0.054709	inf	0	1	1	no
CGI_10002251	CGI_10002251	-	scaffold1653:9480-13720	N	N1	NOTEST	1.45942	0.053515	-4.76931	0	1	1	no
CGI_10002252	CGI_10002252	-	scaffold1653:29746-39764	N	N1	OK	20.5754	38.6758	0.910507	0.52445	0.41715	0.768588	no
CGI_10002253	CGI_10002253	-	scaffold1653:29746-39764	N	N1	OK	156.54	95.1988	-0.717516	-0.547508	0.38255	0.74914	no
CGI_10002254	CGI_10002254	-	scaffold1748:9728-26532	N	N1	OK	4.83741	2.69602	-0.843402	-0.417212	0.535	0.82795	no
CGI_10002255	CGI_10002255	-	scaffold1748:9728-26532	N	N1	NOTEST	0	0	0	0	1	1	no
CGI_10002256	CGI_10002256	-	scaffold1748:27773-37838	N	N1	NOTEST	0	0	0	0	1	1	no
CGI_10002257	CGI_10002257	-	scaffold37046:7419-32068	N	N1	NOTEST	3.24469	0.501099	-2.69491	0	1	1	no
CGI_10002258	CGI_10002258	-	scaffold37064:6156-24042	N	N1	NOTEST	0.0836254	0.0378387	-1.14408	0	1	1	no
CGI_10002259	CGI_10002259	-	scaffold37064:25677-26331	N	N1	NOTEST	0.264527	0.208868	-0.340829	0	1	1	no
CGI_10002260	CGI_10002260	-	scaffold37064:26598-28359	N	N1	NOTEST	0.77539	0.154611	-2.32628	0	1	1	no
CGI_10002261	CGI_10002261	-	scaffold1038:3850-5846	N	N1	OK	24.9857	24.2369	-0.0438996	-0.048173	0.9532	0.983705	no
CGI_10002262	CGI_10002262	-	scaffold1038:6568-6772	N	N1	NOTEST	0	0	0	0	1	1	no
CGI_10002263	CGI_10002263	-	scaffold1038:10841-12200	N	N1	OK	207.798	45.7047	-2.18477	-1.94514	0.27935	0.71281	no
CGI_10002264	CGI_10002264	-	scaffold1038:14377-20211	N	N1	OK	47.6876	51.7271	0.117307	0.0955802	0.8601	0.955495	no
CGI_10002265	CGI_10002265	-	scaffold1038:20966-40194	N	N1	OK	29.2141	43.8612	0.586279	0.735753	0.2358	0.71281	no
CGI_10002266	CGI_10002266	-	scaffold37082:944-2549	N	N1	OK	15.7856	0.907729	-4.12021	-1.89214	0.2535	0.71281	no
CGI_10002273	CGI_10002273	-	scaffold1513:21004-25925	N	N1	NOTEST	0	0	0	0	1	1	no
CGI_10002275	CGI_10002275	-	scaffold1513:26955-28374	N	N1	NOTEST	0	0	0	0	1	1	no
CGI_10002277	CGI_10002277	-	scaffold1513:29688-30876	N	N1	NOTEST	0	0	0	0	1	1	no
CGI_10002283	CGI_10002283	-	scaffold37096:17785-25355	N	N1	NOTEST	0.156974	0.0984082	-0.673674	0	1	1	no
CGI_10002284	CGI_10002284	-	scaffold37096:25801-26682	N	N1	NOTEST	0	0	0	0	1	1	no
CGI_10002285	CGI_10002285	-	scaffold37042:102-4009	N	N1	OK	26.0682	19.7228	-0.402429	-0.311553	0.67615	0.88971	no
CGI_10002286	CGI_10002286	-	scaffold37092:96-5721	N	N1	NOTEST	2.19158	0.730104	-1.5858	0	1	1	no
CGI_10002287	CGI_10002287	-	scaffold37092:20130-25087	N	N1	NOTEST	0.287974	0.0162978	-4.14319	0	1	1	no
CGI_10002288	CGI_10002288	-	scaffold37124:6946-22282	N	N1	NOTEST	0	0	0	0	1	1	no
CGI_10002289	CGI_10002289	-	scaffold37128:3058-12731	N	N1	OK	40.7262	136.927	1.74938	1.80656	0.0021	0.0829478	no
CGI_10002290	CGI_10002290	-	scaffold1573:5707-9290	N	N1	NOTEST	0	0.0130146	inf	0	1	1	no
CGI_10002291	CGI_10002291	-	scaffold37148:9384-30637	N	N1	NOTEST	0	0	0	0	1	1	no
CGI_10002292	CGI_10002292	-	scaffold37134:21847-32414	N	N1	NOTEST	2.54982	0.892555	-1.51438	0	1	1	no
CGI_10002293	CGI_10002293	-	scaffold26:5904-9706	N	N1	OK	25.3371	15.2611	-0.731398	-0.756231	0.1861	0.679422	no
CGI_10002294	CGI_10002294	-	scaffold26:10601-13439	N	N1	OK	14.7894	6.00444	-1.30046	-0.867308	0.36435	0.739455	no
CGI_10002295	CGI_10002295	-	scaffold26:15141-16758	N	N1	OK	5.52796	1.85972	-1.57167	-0.69511	0.43875	0.781226	no
CGI_10002296	CGI_10002296	-	scaffold26:21763-23649	N	N1	OK	152.853	129.131	-0.243312	-0.294794	0.6266	0.869871	no
CGI_10002297	CGI_10002297	-	scaffold26:25482-26004	N	N1	OK	12.1203	6.21316	-0.964024	-0.533164	0.5589	0.839414	no
[truncated: 418,406+ more rows]
